# Supplementary material for: Dissecting clinical outcome of porcine circovirus type 2 with in vivo derived transcriptomic signatures of host tissue responses
Source: BMC Genomics. 2018 Nov 20;19:831. doi: 10.1186/s12864-018-5217-5 (PMC6247532; doi:10.1186/s12864-018-5217-5)
Supplement: Supplementary file 4 — PorSignDB signatures as HUGO gene symbols, in gmt format. (GMT 344 kb) [file 12864_2018_5217_MOESM4_ESM.gmt]

GSE7313_SALMONELLA_TYPHIMURIUM_INFECTED_VS_UNINFECTED_24HPI_MESENTERIAL_LYMPH_NODE_UP	GSE7313_SALMONELLA_TYPHIMURIUM_INFECTED_VS_UNINFECTED_24HPI_MESENTERIAL_LYMPH_NODE_UP	MSC	HIF1AN	NCOA2	FBXL17	TMBIM1	RANBP2	GLDN	XRN1	LTBR	WWP1	C19orf43	SLC39A4	SENP8	B3GALTL	FOXP1	SPRYD4	IFITM1	CD74	TSPAN15	CSGALNACT2	TGM2	CBX7	SCMH1	EIF4A2	SMOC2	QKI	STXBP1	COPS7A	REXO1	GRAMD1C	NUMB	PEF1	LYVE1	SLC25A46	C20orf118	CRELD1	DEFB1	FLI1	GPATCH8	ALG3	SAMD1	DLG2	ADIPOR1	GOLPH3	CLPTM1L	CNN3	SCN10A	TCA
GSE7313_SALMONELLA_TYPHIMURIUM_INFECTED_VS_UNINFECTED_24HPI_MESENTERIAL_LYMPH_NODE_DN	GSE7313_SALMONELLA_TYPHIMURIUM_INFECTED_VS_UNINFECTED_24HPI_MESENTERIAL_LYMPH_NODE_DN	PRKD3	YBX1	IGFL3	LMAN1	NCAPD3	CCDC18	CD1A	GAPDH	HNRNPA1	MELK	POP7	CALM2	OXA1L	ZZEF1	ACPL2	WDR72	HARS	PCDH20	DNAJC7	ADAMTS17	CDH16	NDUFS5	ACADVL	HDHD2	IGBP1	THOC1	VPS13A	NXT1	PPP2CA	PAFAH1B1	BLNK	DNAJC14	EML4	MAGED2	CCDC45	FANCI	RNF113A	NME6	CCNB2	ERGIC1	B3GAT2	EIF2B2	MRPL30	CREB5	PSMC3	GBAS	STX10	SRRM1
GSE7313_SALMONELLA_TYPHIMURIUM_INFECTED_VS_UNINFECTED_48HPI_MESENTERIAL_LYMPH_NODE_UP	GSE7313_SALMONELLA_TYPHIMURIUM_INFECTED_VS_UNINFECTED_48HPI_MESENTERIAL_LYMPH_NODE_UP	AP3D1	THRAP3	MYH9	RASAL2	PHF15	FLVCR2	DCTN2	IGF2R	CUL4A	HLA-DRA	NCF1	LAP3	FAT3	TGM2	PARP12	GBP2	PARP9	IMP1	MADD	HERC6	C3	MLL2	KIAA0090	PSMB9	HLA-DQB2	TGOLN2	FKBP15	SGMS1	FZD4	DTX3L	NDST1	ISG20	LLGL1	TEGT	VPS33B	FAM120A	ERGIC3	ZBED4	MESDC1	NMT1	DNAJC5	TSC1	SEMA4A	ULK3	DCBLD2	ADAT1	PF4	DDOST
GSE7313_SALMONELLA_TYPHIMURIUM_INFECTED_VS_UNINFECTED_48HPI_MESENTERIAL_LYMPH_NODE_DN	GSE7313_SALMONELLA_TYPHIMURIUM_INFECTED_VS_UNINFECTED_48HPI_MESENTERIAL_LYMPH_NODE_DN	CCNC	PGAP1	ACOT1	PPP3CB	PEBP1	MAGED2	RHEB	CAPZA2	C1orf112	SCAPER	C16orf80	PAFAH1B1	NDST4	EAPP	GJA4	SH3GL1	PPP2CA	GPRASP1	SYPL1	G3BP2	ATP5S	SNX3	HSPBAP1	ELP4	CR2	PRPF38B	TXNDC10	SDCCAG10	SMC5	CSGALNACT1	RPL37A	DNAJB14	RNF113A	DAPL1	DYRK3	STK39	SNX5	UBE3A-AS	SAR1A	RNF126	PCDH20	NBPF6	ST8SIA4	CDKN3	CCP110	DENND4A	RSRC1	ANP32E
GSE7313_SALMONELLA_TYPHIMURIUM_INFECTED_VS_UNINFECTED_21DPI_MESENTERIAL_LYMPH_NODE_UP	GSE7313_SALMONELLA_TYPHIMURIUM_INFECTED_VS_UNINFECTED_21DPI_MESENTERIAL_LYMPH_NODE_UP	ABLIM1	BCOR	ERVWE1	DNMT1	RNF44	CUL4A	C4A	TRRAP	RNASEN	TMEM131	PTCH1	HCFC1	IGFBPL1	ZZEF1	MYH9	CRTC3	RANBP2	NSUN5	CDC25B	FLNB	HOOK2	LRRC45	DNTT	FAM55A	FGF14	WHSC1	MLLT1	COQ3	USP7	UPF3B	GPATCH8	ESPL1	RBM16	KLC3	NCOR1	SH3YL1	PRELP	SEC16A	RAPGEF5	MLLT3	LARP2	POGZ	SH2D1A	MAST4	LARP5	MEGF9	PTPRF	ATXN7
GSE7313_SALMONELLA_TYPHIMURIUM_INFECTED_VS_UNINFECTED_21DPI_MESENTERIAL_LYMPH_NODE_DN	GSE7313_SALMONELLA_TYPHIMURIUM_INFECTED_VS_UNINFECTED_21DPI_MESENTERIAL_LYMPH_NODE_DN	PAFAH1B1	PPP2CA	GMFG	BLVRB	LLPH	ATP1B3	MAP2K1IP1	SNX3	TNFSF13	SLC25A17	AIF1	MEI1	TXNDC10	RHOC	CHMP6	LYPLA1	SLC17A1	FBP1	NDUFS5	OPRS1	CCRL2	MYD88	RIOK2	CNTD1	ZNF143	ERGIC2	HCK	PSMD12	SCAPER	C19orf43	ARL3	PCTP	IL8	TMEM144	IL1RAP	GATC	ATOX1	RAD18	GALNT3	DNAJC25	C1orf123	UQCR10	GJA4	STX4	H2AFJ	FADD	GALT	STARD3NL
GSE7314_SALMONELLA_CHOLERAESUIS_INFECTED_VS_UNINFECTED_48HPI_MESENTERIAL_LYMPH_NODE_UP	GSE7314_SALMONELLA_CHOLERAESUIS_INFECTED_VS_UNINFECTED_48HPI_MESENTERIAL_LYMPH_NODE_UP	CYP4A22	BCL6	NECAP1	PRDX1	GATAD2A	CXCL9	SMARCA1	THBS1	ENPP6	MESDC1	PMM2	LIG4	LDLRAD3	FAHD2A	TOB1	DNAJB11	SEC23B	TEGT	C1orf159	GANAB	ATP6V0D1	DERL1	DDX55	HSP90B1	TLR4	MRPL32	CLDN5	MAX	POLS	APOA4	SELS	PARP4	C3orf38	CCNL2	FCER1G	PICALM	SLC25A25	PPA1	PPIB	C7orf10	TXNL4B	VPS54	FAM46A	GNB4	UBFD1	NME3	CDC37	LARS2
GSE7314_SALMONELLA_CHOLERAESUIS_INFECTED_VS_UNINFECTED_48HPI_MESENTERIAL_LYMPH_NODE_DN	GSE7314_SALMONELLA_CHOLERAESUIS_INFECTED_VS_UNINFECTED_48HPI_MESENTERIAL_LYMPH_NODE_DN	CLCN3	LHFP	RBBP4	ZNF674	MICAL1	ATP5S	TUBGCP5	NCAPH2	KIAA1143	DST	FBLN2	DRGX	ITPR3	PHACTR2	C11orf60	CTDSPL	NRIP1	ACAT1	FBXO9	PRKD3	ACTR1B	ILF2	LANCL1	HDAC9	ATP4B	CHURC1	SLC25A36	USP14	MUC4	NUP133	TRAPPC6A	C6orf162	METTL7A	MBNL1	HBS1L	C2orf65	BHLHB9	LDB2	U2SURP	UBE2T	GPC5	ZIC4	NWD1	AP21	CCDC14	AHNAK	LTBP2	COMTD1
GSE7314_SALMONELLA_CHOLERAESUIS_INFECTED_VS_UNINFECTED_21DPI_MESENTERIAL_LYMPH_NODE_UP	GSE7314_SALMONELLA_CHOLERAESUIS_INFECTED_VS_UNINFECTED_21DPI_MESENTERIAL_LYMPH_NODE_UP	RAB6IP1	EPB41L2	ATP1B1	CXCR6	ARHGAP12	FCGRT	ALS2CR4	RBMS2P	CYBRD1	FECH	ECHDC2	SDC2	PCOLCE	COL3A1	SERPINA11	GLUL	PSAP	METTL7A	MAGEH1	ITM2B	NID1	CCDC152	SNX13	LAPTM4B	RERG	ANK3	COPZ2	STXBP1	LEPR	SLC9A3R2	COL14A1	IL7	LCP1	CYB5A	FAM149A	ARHGAP18	PRSS7	CYP1B1	PDPN	DDAH2	ITGA9	NQO2	RARRES2	LMAN2	TMEM144	SIRPA	ARL3	RHOBTB3
GSE7314_SALMONELLA_CHOLERAESUIS_INFECTED_VS_UNINFECTED_21DPI_MESENTERIAL_LYMPH_NODE_DN	GSE7314_SALMONELLA_CHOLERAESUIS_INFECTED_VS_UNINFECTED_21DPI_MESENTERIAL_LYMPH_NODE_DN	MORN4	YWHAH	RFC5	ACE2	ATP4B	GNL1	BAT3	LSM4	SF3B3	WAPAL	SCG5	COQ3	PPM1G	FHAD1	KIAA1143	XPO7	XPO4	THRAP3	LRCH3	PHF6	LGALS4	NCAPH2	SIGIRR	RAD50	CDK2	INTS4	DNMT3B	MAPK1IP1L	MYL6B	C7orf27	POLRMT	ABCF3	MTA2	POLD1	KLHL36	ZNF593	TRIB2	PTPRO	NOL6	ATP6V0D2	POLR2L	RCC2	FAM129C	HMGB2	RBL1	TMEM57	SRBD1	USP45
GSE8974_YOUNG_VS_SENESCENT_ENDOTHELIAL_CELLS_UP	GSE8974_YOUNG_VS_SENESCENT_ENDOTHELIAL_CELLS_UP	KIAA0323	DHRS11	FADD	ST5	LGALS9	IGSF9	MYH1	TGIF1	PRODH	NMB	LMO2	DUSP10	NT5DC3	CLN3	SULT1A2	ZYX	FAM14A	GTPBP5	S100A14	RPUSD1	FUT1	NFKBIA	DUSP1	AKR1B1	CNKSR1	BIRC3	VPS39	PRKCDBP	SLC22A17	SETX	EXT1	NLRC5	B2M	AMHR2	C3orf52	HDAC1	WTAP	MUM1L1	MED10	GBP2	MX1	SDK1	HAAO	SUSD3	FAM130A1	S100B	FYCO1	CCDC12
GSE8974_YOUNG_VS_SENESCENT_ENDOTHELIAL_CELLS_DN	GSE8974_YOUNG_VS_SENESCENT_ENDOTHELIAL_CELLS_DN	TMEM108	SLC40A1	PRC1	TPM1	SVEP1	CDKN3	GABRA4	PTPN11	PARP2	PCNT	CCNB2	JAM3	HTRA2	C15orf23	PBK	HSF2	TOPBP1	TRAPPC10	DUT	GPR143	MPP6	ZFYVE21	KIF4A	KIAA1107	MDH1	BUB1	ITGAV	TRIM59	LIPG	GRB2	RACGAP1	MEGF9	COPS8	VDAC1	COLEC12	TSG101	FAM122B	H2AFZ	C21orf45	SKP1	CENPF	ZFHX4	VRK1	PDE2A	SATB1	FST	SPATA22	PTP4A2
GSE12705_SPHERICAL_VS_TUBULAR_EMBRYONIC_TROPHOBLAST_ELONGATION_UP	GSE12705_SPHERICAL_VS_TUBULAR_EMBRYONIC_TROPHOBLAST_ELONGATION_UP	ZPBP	DUS1L	GATA3	ILF3	DPH2	TACC2	TXNDC12	WTIP	GATA2	SFRS8	KCTD8	RIC8A	SPNS2	TSPAN15	ERGIC1	NTN5	GTPBP3	USP3	INPP5D	UBE2Q1	DAZAP1	TNNT1	GBGT1	NUCB2	TNKS1BP1	MRPL12	DPP4	RHBDL3	TSEN54	C1orf186	MTDH	TELO2	TMED4	MAN1B1	ZBTB7A	SLAMF6	RALGPS1	CDT1	ANKRD13B	SEMA4D	PLXNA4	TLR9	POLR2L	LETM1	LIG1	MNDA	ZC3H18	SLC25A11
GSE12705_SPHERICAL_VS_TUBULAR_EMBRYONIC_TROPHOBLAST_ELONGATION_DN	GSE12705_SPHERICAL_VS_TUBULAR_EMBRYONIC_TROPHOBLAST_ELONGATION_DN	ISLR	MTTP	EIF2B2	HMCN1	CLDN2	SLC25A12	PGK1	LIMA1	HAS2	OTUD1	PARP4	FAF1	PFKFB2	PJA1	UBAP1	DCP2	ATRN	FRMD6	RARA	PTPN3	CTNNA1	MPDZ	TOR1AIP2	RFP	FERMT1	TUBA4A	NCOA3	PDLIM5	ZBP1	WSB2	NFKBIL1	OR5B3	CDKAL1	ALG14	DNAJA2	TMEM170A	DOCK9	LEP	MLLT10	ZNF664	BCKDHB	WNT5A	CHIC2	TSHZ1	RND3	CBFB	SNX25	FGF12
GSE12705_TUBULAR_VS_EARLY_FILAMENTOUS_EMBRYONIC_TROPHOBLAST_ELONGATION_UP	GSE12705_TUBULAR_VS_EARLY_FILAMENTOUS_EMBRYONIC_TROPHOBLAST_ELONGATION_UP	NOL4	APBB3	HSD11B2	CHCHD7	MST150	TLCD1	SNF8	ITGA6	FOXRED2	SGPL1	NGEF	ABHD6	TMOD1	LPP	GBA2	GLB1	ARPC1B	AFF3	ATP2C1	CMPK1	ADIPOR1	FAM62B	TMCC3	ACSL6	GM2A	PACSIN2	PRRC1	ABCD3	RSU1	DOCK10	PRKCA	SNX25	RNASE1	SERPINB1	KIAA1217	CPEB4	GPR137C	NTAN1	SLC12A4	TMEM9B	SLC10A1	SFN	SUZ12	PHKB	CDS1	TXNDC12	PDLIM5	CLCA1
GSE12705_TUBULAR_VS_EARLY_FILAMENTOUS_EMBRYONIC_TROPHOBLAST_ELONGATION_DN	GSE12705_TUBULAR_VS_EARLY_FILAMENTOUS_EMBRYONIC_TROPHOBLAST_ELONGATION_DN	FCF1	CDC5L	C16orf80	SR35	PRUNE	ALAD	BTBD3	ENY2	NUPL1	ZUFSP	PSMD13	SMC4	FANCI	NHP2L1	SPTLC1	MRPL16	DNAJC21	ASCC1	EXOSC2	TBP	ANKRD13B	PLEKHF1	CCDC41	AATF	SMARCA4	RTF1	PDS5B	PTTG2	TFDP1	CCDC51	G3BP1	MSH2	KIAA0020	C11orf30	CKB	ZNF317	PCID2	CCDC28A	PDIA4	GOLIM4	SLC6A6	WDR12	ATIC	RTKN	CUGBP1	HSPB1	CHCHD4	NXF1
GSE12705_EARLY_FILAMENTOUS_VS_LATE_FILAMENTOUS_EMBRYONIC_TROPHOBLAST_ELONGATION_UP	GSE12705_EARLY_FILAMENTOUS_VS_LATE_FILAMENTOUS_EMBRYONIC_TROPHOBLAST_ELONGATION_UP	RAB11FIP1	FCF1	CNO	PFKFB3	RFC3	LSM12	BTAF1	SLC6A6	FTSJ2	TIPRL	MYADM	WDR76	GMPS	EXO1	TMOD3	STAMBP	PIP4K2C	NCAPG2	TNFRSF21	POLR1C	GMNN	NPC1	FASTKD1	CABLES2	DDX20	VTA1	SLC19A2	GABPA	PHOSPHO2	DCTN3	SLC4A5	RAB18	DNAJC21	ARHGAP18	ARL6IP2	ZCCHC9	CHAC2	C4orf32	STAG2	EXOSC9	LPAR1	DDX26B	POGK	SRD5A3	CDK7	WDFY4	MLF1IP	DNAJC13
GSE12705_EARLY_FILAMENTOUS_VS_LATE_FILAMENTOUS_EMBRYONIC_TROPHOBLAST_ELONGATION_DN	GSE12705_EARLY_FILAMENTOUS_VS_LATE_FILAMENTOUS_EMBRYONIC_TROPHOBLAST_ELONGATION_DN	MOBP	UBXN6	PPP2R1B	ADORA1	ERC1	MAN1B1	CREBL1	BZW2	TEP1	ZDHHC16	AGBL2	ANXA11	HIC2	TRGV9	STX5	C7orf45	ZBTB4	HS2ST1	SH3BP4	SPATS2L	MLL5	NRG3	PSRC1	SCUBE3	ADAMTS1	RPS27L	VPS8	LRRN2	COPZ1	DPCD	GPR39	ALDH3A2	TBL1X	LMAN2L	BTBD7	PACS1	JARID1B	SSR2	TCF7L1	PC	KIF13B	LPP	SATB2	PHF14	YWHAE	FAM114A1	C6orf201	PLSCR2
GSE13528_AD_LIB_VS_FASTED_MC4R_D298_LIVER_UP	GSE13528_AD_LIB_VS_FASTED_MC4R_D298_LIVER_UP	ORM1	FETUB	ALDH1L1	SC5DL	BLVRB	HSD17B14	DHCR7	SC4MOL	HRG	CYP51A1	IDI1	ALDH1A1	DECR1	PEBP1	SQLE	EBP	CHN2	PDXP	SREBF2	DHDH	BHLHB2	HADH	AHSG	TKT	TM6SF1	FASN	AKR1CL2	RHOC	TXNL1	C14orf1	MEGF11	GSN	CDK2	UBQLN1	ENPP2	ARL5A	EPHX1	TM7SF2	HTATIP2	DAK	MIOX	CYP2D6	SLC10A1	CYB5R1	GPSN2	FDPS	CELSR2	L2HGDH
GSE13528_AD_LIB_VS_FASTED_MC4R_D298_LIVER_DN	GSE13528_AD_LIB_VS_FASTED_MC4R_D298_LIVER_DN	PC	LDHB	GNE	APOC4	KCTD15	BLCAP	LCAT	TSPAN13	MRAS	ESAM	MDFIC	ABCD3	HMGCS2	DHRS4	HADHB	TERF2	BRP44	HADHA	ECH1	USE1	CREB3L3	ACADVL	FBP1	HNRNPU	TGFBI	PFKL	FBXL7	CIDEB	CAPRIN1	IDH1	BFAR	ELOVL2	SLC25A20	CPD	SCFD1	TMEM50A	TPT1	KEAP1	ST6GALNAC2	TCTA	FOLR2	MRPL14	THRA	SPRYD3	ZCCHC2	ETFDH	C10orf104	DOLPP1
GSE13528_AD_LIB_VS_FASTED_MC4R_N298_LIVER_UP	GSE13528_AD_LIB_VS_FASTED_MC4R_N298_LIVER_UP	SREBF2	CYP51A1	MVD	WDR37	SC5DL	DHCR7	MEGF11	SQLE	EBP	HRG	IDI1	TM7SF2	FDPS	NPC1	CLU	FABP3	SC4MOL	CYP26B1	SERPINF1	DHCR24	FBLN1	ANPEP	LSM10	ALDH1L1	DHRS7	PCOLCE	ITIH1	TNRC4	TLK1	DECR1	FETUB	DCI	MYO9A	SPG7	SEC61A2	EPB41	MAGT1	TCERG1L	EXTL1	IGF2R	HMGCS1	IGSF9	FASN	RRP1B	CYP2D6	ZNF12	HCRTR1	SGK1
GSE13528_AD_LIB_VS_FASTED_MC4R_N298_LIVER_DN	GSE13528_AD_LIB_VS_FASTED_MC4R_N298_LIVER_DN	LCAT	EEF1B2	BRP44	RPS5	ABCD3	RPLP0P2	HMGCS2	RPS12	ETFDH	NUDT6	SLC40A1	ADSL	ACADVL	PHF21A	BLCAP	SECISBP2L	PC	ECH1	SPRYD3	FAM173A	KCTD15	MRPL52	ACADL	ACAD11	INSIG2	OSBPL9	EIF3K	RPS27	NUP107	HADHB	FOLR2	EPS8	TGOLN2	VSNL1	C6orf204	ACADS	HSDL2	GALT	MRPL14	BFAR	SFXN5	IMPDH2	RAD50	FANCL	PCTP	APOC4	UBXN6	LDHB
GSE13528_MC4R_D298_VS_MC4R_N298_AD_LIB_LIVER_UP	GSE13528_MC4R_D298_VS_MC4R_N298_AD_LIB_LIVER_UP	CAMK2B	AGXT2	OGFOD1	ID4	FATE1	TSPAN12	SLC35A1	L2HGDH	SUPT3H	GLOD4	DECR1	NQO2	GUCY2C	NUDT9	SPR	RHOC	SPATA24	TMLHE	SCYE1	SORCS2	PPIC	RASL12	WNT10B	YIPF3	GAS8	SMYD2	SMPD2	WDR63	GPR89A//GPR89B	RARRES2	COG7	APBB3	PKP3	GPRC5D	TRAPPC2L	WDFY2	KIAA2012	GGACT	NKX6-2	C1GALT1C1	FAM107A	ETS1	EL2B	EMX2	TFAP2A	STYX	METTL7B	PINK1
GSE13528_MC4R_D298_VS_MC4R_N298_AD_LIB_LIVER_DN	GSE13528_MC4R_D298_VS_MC4R_N298_AD_LIB_LIVER_DN	CRYM	ZNF286A	TCERG1L	ZNF12	CHD6	LSM8	NEUROD1	PTP4A2	DSCAM	KIN	MAP4K4	RNASE11	UBR7	SLCO2A1	IGSF8	PBRM1	XRRA1	LAPTM5	PTMA	SSB	ROD1	KIAA0556	FBXL7	MUSK	LOC375196	PII1	U2AF1	CCL21	DYRK1B	U2SURP	TMED3	FAF1	CBFA2T2	DIMT1L	IGF2R	PCDH21	TIPIN	FAM117A	DNAJB2	EPB41	C9orf98	SLC25A11	JMJD2A	BAT2L	LRRC70	MAEA	PDE1A	USP1
GSE13528_AD_LIB_VS_FASTED_MC4R_D298_ADIPOSE_TISSUE_UP	GSE13528_AD_LIB_VS_FASTED_MC4R_D298_ADIPOSE_TISSUE_UP	ISLR	ST3GAL3	TBC1D20	ITGA7	ACSL1	SLC2A1	DGAT2	FKBP14	SLC25A40	ZMAT5	SCD	C2orf30	ALDOC	L2HGDH	RDH16	PCCA	GALNTL1	PCTK1	CKS2	FASN	FGF11	COL15A1	GBE1	TAGLN2	HOOK2	ASPSCR1	DHDH	PCYT2	GNPNAT1	C5orf13	PENK	ECHS1	LSM10	COPZ1	ACP6	ISOC1	METTL8	APBB3	ALDH9A1	TPK1	MDH1	FABP3	GPX4	SRPR	F5	NIPSNAP3B	METAP1D	COQ9
GSE13528_AD_LIB_VS_FASTED_MC4R_D298_ADIPOSE_TISSUE_DN	GSE13528_AD_LIB_VS_FASTED_MC4R_D298_ADIPOSE_TISSUE_DN	CDC5L	FAM107A	SOD2	PRDM4	SLC6A6	SULT1A2	VIM	LTA4H	PUM2	ZNF598	PDIA4	TNFRSF1B	NDRG2	SLCO2A1	CDV3	C7orf41	TEK	MNT	SELENBP1	HNRNPF	CD55	EPAS1	ANKRD27	DEK	ANXA7	GNPTAB	TMBIM1	PDE4B	KIAA0753	RNF144A	SNHG12	WNK1	ITIH1	NOL1	N4BP1	SCYE1	EIF4B	NELL1	PTCH1	MAP1LC3B	FBXW7	NAP1L1	S1PR1	ACSL4	WSB1	TGIF2	DYX1C1	MID2
GSE13528_AD_LIB_VS_FASTED_MC4R_N298_ADIPOSE_TISSUE_UP	GSE13528_AD_LIB_VS_FASTED_MC4R_N298_ADIPOSE_TISSUE_UP	TAGLN2	SCD	NXT2	HSD17B12	DCI	ECHS1	COL15A1	HEBP1	TLK1	FASN	PEPD	TALDO1	ELOVL6	BRP44	DGAT2	DPH3	CDKN2AIPNL	SLC25A6	PPIA	HOOK2	NIPSNAP3B	CDC26	C2orf79	C17orf37	GPX4	AK2	ISOC1	BCKDHB	PLBD1	ENO1	KDELC1	MDH1	CCDC90A	PRDX2	ACLY	MPDU1	HSBP1	PECR	TRAPPC1	FKBP4	TMEM19	BOLA3	ALDOC	NOP16	C19orf56	SLC2A1	HAX1	PCCB
GSE13528_AD_LIB_VS_FASTED_MC4R_N298_ADIPOSE_TISSUE_DN	GSE13528_AD_LIB_VS_FASTED_MC4R_N298_ADIPOSE_TISSUE_DN	CDC5L	CLEC10A	KCNH8	SH3GLB1	FAM19A2	SYMPK	CANX	RFXAP	POLR3C	DCTN2	SULT1A2	NLN1	KIAA0196	SLC6A6	MOCS1	RNF144A	NFAT5	OSGEPL1	GRSF1	CDKN1B	TPM1	TCP11L2	ETNK1	ST13	SEMA6D	DNAJC2	RAB9A	FAT3	ARFGAP3	CCDC45	ZNF277	ACP1	EIF1	FBXL5	NDUFAF2	ZMYND11	PHF23	NR3C1	TBCA	MNT	CHST3	SAV1	C21orf59	GABARAP	KIAA0368	PBLD	UTP18	RNASE4
GSE13528_MC4R_D298_VS_MC4R_N298_FASTED_ADIPOSE_TISSUE_UP	GSE13528_MC4R_D298_VS_MC4R_N298_FASTED_ADIPOSE_TISSUE_UP	FUT10	TNFAIP2	C14orf124	GLT8D2	CRISPLD2	FAM100B	FZD2	TNFAIP8L3	ISG20	CLIP2	EMILIN1	PCOLCE2	TEAD4	P4HA2	SVEP1	DOCK1	TMEM45A	CAMK2N1	CILP	ADRA2A	HCG_1815013	AFAP1L2	ITM2C	KRT15	FBLN1	MSX2	ABO	PPIC	DPYSL3	CSNK1G2	PAPD5	AK5	OGN	VGLL3	PRSS23	LAPTM5	RASL12	WDR16	GMPPB	PART	SERPINF1	ADARB1	PDCD11	COL1A1	CPXM2	FZD3	RARRES2	P4HA1
GSE13528_MC4R_D298_VS_MC4R_N298_FASTED_ADIPOSE_TISSUE_DN	GSE13528_MC4R_D298_VS_MC4R_N298_FASTED_ADIPOSE_TISSUE_DN	ACP1	VAV3	ITCH	C6orf204	C14orf153	C2orf76	RPS15	GRSF1	IQCB1	EIF2B2	ALDH1B1	EXOD1	POLR1E	KIN	CCDC142	CENPP	METTL8	GRHPR	PARL	PGRMC1	GNRHR	PSMA3	DNAJC2	PNKD	KIAA1370	MFF	HINT2	CLDN10	STRAP	GPC5	TBCA	XPOT	UQCRH	CITED1	MITD1	IREB2	DYNC1I1	YAF2	RPS17	ADAMTS15	VPS13C	RPL21	CLPX	LYPLA1	EIF2B1	MRPL45	FAM149A	GTPBP10
GSE14643_STEM-CELL_TREATED_VS_CTRL_MYOCARDIAL_INFARCTION_UP	GSE14643_STEM-CELL_TREATED_VS_CTRL_MYOCARDIAL_INFARCTION_UP	TCP11L2	OPCML	CDH4	STAG1	MEF2A	LYZL2	MEST	SLMAP	C1orf14	DOCK4	AMMECR1	EYA4	TJP1	C13orf23	FOXJ3	KLF12	TMF1	PKP4	TTC29	ESD	REPS1	CDH26	CCNT2	KIAA1166	LRRC3B	C21orf66	MITF	PRKX	PTBP2	MYLIP	SAGE1	UBXN7	TMTC4	SLC13A1	BCLAF1	SMC4	PJA2	ATAD2B	KIF5B	SPAG16	GATA6	ZYG11B	TRAM1	CNTNAP2	FIP1L1	SSPO	TACC2	ATOH8
GSE14643_STEM-CELL_TREATED_VS_CTRL_MYOCARDIAL_INFARCTION_DN	GSE14643_STEM-CELL_TREATED_VS_CTRL_MYOCARDIAL_INFARCTION_DN	VPS28	RAD23A	HRC	C17orf49	C9orf119	IPO13	CD99L2	PTGES3	HIGD1B	ACO1	YKT6	HDGF	ATP6V1F	FOLR1	GALT	MYL9	OPRS1	HECTD3	TRAPPC1	C1orf194	RALBP1	CCS	RGSL1	C16orf13	PRKCD	LRRTM4	C19orf62	DNAJC5	GTSE1	FKBP1A	CDK2AP2	SYN1	TLL1	DAD1	ITPK1	DLX5	CLK3	ST6GALNAC5	WIBG	NDUFB6	C9orf89	SPC24	UROD	TMEM16D	C17orf60	AES	PGAM5	C11orf31
GSE14758_SUBCLINICAL_PCV2_VS_UNINFECTED_MEDIASTINAL_LYMPH_NODE_29DPI_UP	GSE14758_SUBCLINICAL_PCV2_VS_UNINFECTED_MEDIASTINAL_LYMPH_NODE_29DPI_UP	C4orf27	FAM82B	WDR26	CMAS	THRAP3	CUL1	SP140	IGHM	OVOL1	IFNG	TAP1	ANKRD13A	FAM48A	RBM15	PRPF18	RNASEH2B	TMEM32	NCAPD3	EIF4G1	GBAS	WDR6	SLC38A1	CDH4	PSMA2	CDK7	PSMD5	SFRS2	CDH10	MRPS10	ANKRD49	FAM168B	RGS18	CASC1	B3GALNT2	FUT8	WASF4	AP1G1	PCNA	DNAJC6	KPNA2	CAB39L	RPA3	MAPRE1	TNK1	B3GNT1	UCHL3	LYZ	IARS2
GSE14758_SUBCLINICAL_PCV2_VS_UNINFECTED_MEDIASTINAL_LYMPH_NODE_29DPI_DN	GSE14758_SUBCLINICAL_PCV2_VS_UNINFECTED_MEDIASTINAL_LYMPH_NODE_29DPI_DN	GATA6	LPCAT1	EMILIN1	PPP1R12B	PDSS2	CAT	CLPTM1	GANAB	CPXM1	PCTK1	IRX3	PHLDA1	TIE1	S100A11	TMBIM1	PEAR1	NECAP1	PSAP	PLAUR	GJB5	RAB9A	HIST2H2BE	PLEKHA8	NPDC1	HYAL2	MST150	HSPA6	SKAP2	SLC25A18	PLSCR4	LAMP1	PLOD1	NR2F2	CYP2B7P1	PKDCC	MT3	HNRNPK	RAC3	SLC27A6	COL12A1	VTN	NR5A2	METRNL	PECI	MSR1	TXNRD1	TIMP3	RALGDS
GSE14790_SUBCLINICAL_PCV2_VS_UNINFECTED_BLOOD_7DPI_UP	GSE14790_SUBCLINICAL_PCV2_VS_UNINFECTED_BLOOD_7DPI_UP	CD2	SFRS16	LCK	CCL5	SEPW1	MAPK7	GALK1	UTRN	CD247	TVB2	GOSR2	SNRPC	WDR42A	DTNBP1	OAS1	NFE2L1	HIVEP2	ENO3	C4orf9	EXOSC1	PSMB8	SOX4	SOCS1	ZSCAN22	PRAP1	CCR7	MRPL27	ZNF236	EIF4G1	SURF1	HARS	CAPNS1	CD3D	PLAA	SEC61A1	DMAP1	TMEM91	ELMO1	ID3	SP100	MRPS15	ZMAT5	ISG15	CCT3	HYOU1	FAM33A	YIPF2	RSAD2
GSE14790_SUBCLINICAL_PCV2_VS_UNINFECTED_BLOOD_7DPI_DN	GSE14790_SUBCLINICAL_PCV2_VS_UNINFECTED_BLOOD_7DPI_DN	PF4	CYCS	GABBR2	TNIK	FERMT1	GPHN	PTHLH	MYL1	RYR2	IGF1R	SH3BGRL2	NALCN	CRTC1	KIFC1	TXNDC16	TCTN1	C12orf50	BCAS4	ZFYVE1	WWC2	VPS54	FAM179B	PPL	ZBBX	NAPB	IL33	PLCE1	MANBAL	UBE2U	NR1H4	SMYD4	GH2	ZNF423	NCKAP1	WWC1	TMEM117	ATP10B	ZDHHC5	FIGNL1	OR5D14	UBASH3B	KAT2B	TWIST1	ZNF654	MYLK	DPP8	HNRNPL	TSR1
GSE14790_SUBCLINICAL_PCV2_VS_UNINFECTED_BLOOD_21DPI_UP	GSE14790_SUBCLINICAL_PCV2_VS_UNINFECTED_BLOOD_21DPI_UP	ADAMTS9	C6orf66	YWHAG	HIGD2A	FASTKD3	SSR4	PPP3CC	FAM91A1	TPM3	TOR1B	RPL29	TOMM7	C9orf46	TMEM38B	SLCO1B1	SLC25A24	HNRNPM	TBL1XR1	NUDCD2	RPL32	PTGR1	GRM5	TPT1	RCHY1	C10orf119	CTDP1	ITGB2	RPLP1	C22orf28	ECT2	ANKRA2	XAF1	GRIA2	ARPC5	RPL4	HS6ST3	TMEM184C	CCDC39	SAP130	MPHOSPH1	RPL37A	NDUFB10	PDCD2	RPL39	METAP2	PRUNE	MED27	BUD31
GSE14790_SUBCLINICAL_PCV2_VS_UNINFECTED_BLOOD_21DPI_DN	GSE14790_SUBCLINICAL_PCV2_VS_UNINFECTED_BLOOD_21DPI_DN	AEBP1	IGF1	C7orf63	WFDC1	REG3A	CYP3A4	TRMT1	FTCD	MYOCD	DPM2	CYHR1	TMCC2	GALNS	GP2	SASH1	SP7	POLQ	AMOTL2	FETUB	PENK	BAX	TAS1R1	THOP1	AMHR2	FAM132A	RYBP	CHGA	LAS1L	POSTN	NATD1	LYZL6	GTF2IRD2B	SHD	SFMBT1	LHX3	SLC7A10	EXTL1	BMPER	NF2	C19orf53	APOA4	TMEM38A	HERC3	HMG1	TRH	CCDC3	KIF26B	NENF
GSE15211_NORMOTENSIVE_VS_HYPERTENSIVE_AORTIC_VALVE_INTERSTITIAL_CELLS_UP	GSE15211_NORMOTENSIVE_VS_HYPERTENSIVE_AORTIC_VALVE_INTERSTITIAL_CELLS_UP	TK1	FAM64A	CLSTN2	ABHD11	ROPN1L	ECHS1	SGCD	CDC2	KIF4A	TMEM167A	STXBP6	KDELC2	EMILIN3	ASF1B	FKBP15	CCNB3	HN1	RAB27B	CCNB2	TSPAN7	WDR6	QDPR	CPXM2	SH2B3	STXBP5	LSM8	TOP2A	ASPN	PRC1	RAB1A	PRICKLE2	LRRC42	HSD17B12	GSK3A	ADAM12	CCNB1	RUSC1	TMEM17	TET1	BUB1B	SAR1A	PBK	TMEM169	UST	DLGAP5	NDC80	TPX2	P2RY12
GSE15211_NORMOTENSIVE_VS_HYPERTENSIVE_AORTIC_VALVE_INTERSTITIAL_CELLS_DN	GSE15211_NORMOTENSIVE_VS_HYPERTENSIVE_AORTIC_VALVE_INTERSTITIAL_CELLS_DN	MGAT4C	TRIB2	KIAA0825	LHX6	MOCS1	DCDC1	SMAD1	IL21R	SNX8	FBXO21	PKHD1	CP	KDR	BIK	ZNF673	ING5	IKZF2	EPHB2	TCP11L2	KHDRBS2	FOSB	LUC7L3	GSC	OVCH1	SERGEF	CTSL1	GPR37	DTX4	TP53BP2	BIRC2	HSD11B1	GATA1	CALB2	RAPGEF4	TNXA	CXADR	SSTR2	TFAP2A	TRAFD1	MACF1	JTB	SFRS8	IL1F8	KLF15	UBE2W	HEXIM1	GALNT13	PTPN2
GSE15256_ANTIBIOTIC-TREATED_ISOLATOR-HOUSED_VS_INDOOR-HOUSED_NEONATAL_JEJUNUM_UP	GSE15256_ANTIBIOTIC-TREATED_ISOLATOR-HOUSED_VS_INDOOR-HOUSED_NEONATAL_JEJUNUM_UP	ZNF473	SLC39A5	MEGF11	C21orf59	RHPN2	PRR13	ASCC3	HIST1H1D	TOMM70A	ABCB1	RPS27L	PRODH	GTF2A2	GLUD1	MRPL52	NME2	IARS2	DHRS4	PLEKHJ1	FDPS	DLG3	CDK5RAP3	PSMB5	MRPL30	ISCA1	MST150	VDAC1	MTMR14	FASTKD2	SLC25A3	HSD17B12	NUBP1	CELSR3	SLC16A5	SSBP4	EBP	CDS2	SELI	CYP51A1	RABEPK	IDH3G	TMEM139	ATP7A	MICO1	EWSR1	GNB1	HNF4A	COPS6
GSE15256_ANTIBIOTIC-TREATED_ISOLATOR-HOUSED_VS_INDOOR-HOUSED_NEONATAL_JEJUNUM_DN	GSE15256_ANTIBIOTIC-TREATED_ISOLATOR-HOUSED_VS_INDOOR-HOUSED_NEONATAL_JEJUNUM_DN	LPIN3	ARSA	RNF122	ST6GAL1	HOXD8	UGCGL2	SLC39A10	GRN	HBD	BMP6	C7	PSEN2	SORCS2	RARRES1	FAM19A1	EPB41L2	CLIP1	PCSK6	CTTNBP2	PSAP	MEOX1	FER1L3	CNGB1	SMTNL2	ZNF420	POFUT1	FOLR2	STYX	OVGP1	FAHD2B	TTPA	FAM57A	TPRG1	C11orf49	MGLL	CTSB	RASGEF1C	MBP	DCP1B	MSTN	VSIG4	SORT1	GNAO1	GPT2	AMBP	BMP5	DNASE2	MPDZ
GSE15256_ANTIBIOTIC-TREATED_ISOLATOR-HOUSED_VS_INDOOR-HOUSED_WEANING-AGE_JEJUNUM_UP	GSE15256_ANTIBIOTIC-TREATED_ISOLATOR-HOUSED_VS_INDOOR-HOUSED_WEANING-AGE_JEJUNUM_UP	ACACA	DHCR7	TNIK	MAGI3	CYP51A1	SOX13	HAS2	INSIG1	ZNF394	SMG5	SREBF2	SLC7A3	SC5DL	PARP3	FDFT1	SC4MOL	CORO2A	SELENOT	FASN	GUCY1A3	FKBP14	SLC35A2	NOTCH1	HKDC1	SCD	MST1R	TBC1D9	UBP1	MGST3	CPNE3	SLAIN2	FMNL2	SEPX1	ALDH9A1	FDPS	STAT3	NF1	EGLN3	TJAP1	EBP	CIC	RCN1	LIF	DHCR24	FAM83H	LRRC16A	UNC5CL	YBX2
GSE15256_ANTIBIOTIC-TREATED_ISOLATOR-HOUSED_VS_INDOOR-HOUSED_WEANING-AGE_JEJUNUM_DN	GSE15256_ANTIBIOTIC-TREATED_ISOLATOR-HOUSED_VS_INDOOR-HOUSED_WEANING-AGE_JEJUNUM_DN	AGTR1	AATF	EIF3D	IFT52	POLG2	SHQ1	THG1L	FAM69B	INHBB	ZNF605	UTP14A	SAC3D1	DDIT4	ING1	GTF3A	RPL3	NEIL1	PUM2	PARP2	AURKC	MAP3K14	PER1	NMRAL1	TTC29	WDSOF1	MRPS18B	KIAA1370	TTC1	LETM2	PSEN2	UBXN2A	ZNF133	G0S2	DDX55	PDK4	REPS1	GPR1	HPS3	BRD8	SDK1	PCP4L1	IPO5	CLUAP1	EXOSC10	KLF15	SLC35F3	COX6A2	SERPINC1
GSE15256_ANTIBIOTIC-TREATED_ISOLATOR-HOUSED_VS_OUTDOOR-HOUSED_WEANING-AGE_JEJUNUM_UP	GSE15256_ANTIBIOTIC-TREATED_ISOLATOR-HOUSED_VS_OUTDOOR-HOUSED_WEANING-AGE_JEJUNUM_UP	ACACA	DHCR24	HLA-B	DHCR7	CCL2	SCD	C16orf73	FASN	DTX3L	HLA-C	B2M	TOB1	TRIM26	TXNL4B	HLA-A	DCDC5	IGHA2	LDHA	HLA-G	SERPING1	PPP1R1B	SELE	ZNF383	ZMAT3	OLFML3	ACLY	LPHN3	HIVEP2	EGLN3	EMILIN2	IFI30	SPATS2L	STAT3	PARP9	C1R	TRIM21	ANKRD37	TBC1D1	ELMO2	ENTPD1	SLC11A2	CD96	MST1R	ARRDC4	HK3	SERPINB1	JUNB	INSIG1
GSE15256_ANTIBIOTIC-TREATED_ISOLATOR-HOUSED_VS_OUTDOOR-HOUSED_WEANING-AGE_JEJUNUM_DN	GSE15256_ANTIBIOTIC-TREATED_ISOLATOR-HOUSED_VS_OUTDOOR-HOUSED_WEANING-AGE_JEJUNUM_DN	SCAMP5	PANK4	C18orf58	CKAP2	TTC3	CDCP2	IKBKAP	C7orf20	NFS1	FMO1	AGTR1	GSPT1	ABCA6	PARP2	KANK4	MAP3K12	PDK4	PBX1	INHBB	PATZ1	RHOT1	STAMBPL1	UFSP1	RBM19	SGK2	SETD8	SEL1L	XPO4	MLYCD	HSP90AA2	ASF1A	CYP4A22	TRPC5	NPY1R	FH	AURKC	TRMT6	HSP90AB1	POLG2	THOP1	PFN1	RANBP9	KCNH8	C16orf68	DNAJA3	TMEM120A	HECW1	SPTLC2
GSE15256_ANTIBIOTIC-TREATED_ISOLATOR-HOUSED_VS_OUTDOOR-HOUSED_NEAR-MATURE_JEJUNUM_UP	GSE15256_ANTIBIOTIC-TREATED_ISOLATOR-HOUSED_VS_OUTDOOR-HOUSED_NEAR-MATURE_JEJUNUM_UP	DHTKD1	C10orf65	ZDHHC7	GLYCTK	FAM57B	CCBL1	MCOLN1	C7orf44	CAPN9	NTRK1	HOOK2	LASS4	SLC13A4	GSTZ1	MC2R	SLC16A13	HOXB3	GALT	ESAM	CSMD2	ETS1	SLC9A3	HBG2	TTC38	FGFRL1	GFI1B	CORO2B	DF5L	SLC37A4	OCEL1	NPPA	ROPN1L	CDH9	NIPSNAP1	DNAI2	DGAT1	MGAT2	WNT5B	SLC39A5	GPC1	AR	PNPLA6	GC	ATG4D	MFN2	ARF5	LMTK2	POU5F1
GSE15256_ANTIBIOTIC-TREATED_ISOLATOR-HOUSED_VS_OUTDOOR-HOUSED_NEAR-MATURE_JEJUNUM_DN	GSE15256_ANTIBIOTIC-TREATED_ISOLATOR-HOUSED_VS_OUTDOOR-HOUSED_NEAR-MATURE_JEJUNUM_DN	TCA	IGJ	CDC16	ACSL4	SRPK1	EIF2C2	PAK2	M6PR	HMG2L1	MDM1	CTSS	UTP3	MAGOHB	IARS	ZNF281	KIAA0562	ST8SIA4	KIAA0391	C3orf64	HLA-A	SFRS3	TPP2	PDRG1	JARID1A	INTS2	PACSIN2	AMICA1	RRP15	FAM122B	PTPN12	METTL2A	RGS18	TMEM49	AGPAT5	RPL30	ENGASE	TXNDC1	ANP32E	CREM	STK39	MED11	PAK1IP1	R3HDM1	TOP1	HSPA13	STX11	ETF1	CYLD
GSE15472_INDUCED_PLURIPOTENT_STEM_CELLS_VS_FETAL_FIBROBLAST_CELLS_UP	GSE15472_INDUCED_PLURIPOTENT_STEM_CELLS_VS_FETAL_FIBROBLAST_CELLS_UP	ATP5C1	TTF1	HERC2	ATP5I	HUWE1	ATP7B	RPL7L1	ACRBP	PNRC2	SCFD1	RAD17	TMEM93	C12orf44	RPS13	PKMYT1	PCYOX1L	HSPA8	CIRBP	RNF115	RPS14	C7orf28B	NOLA2	DENND1B	PSMD8	DHX9	TPR	COX5A	CHCHD7	CWF19L2	CLPB	NFX1	ZNF207	NUDT12	SF3A1	KTN1	UXT	MCTS1	ETV5	PSME2	SETD6	CTNNBL1	RDBP	WHSC2	HIRA	NDUFS6	C14orf166	JMJD6	SFRS3
GSE15472_INDUCED_PLURIPOTENT_STEM_CELLS_VS_FETAL_FIBROBLAST_CELLS_DN	GSE15472_INDUCED_PLURIPOTENT_STEM_CELLS_VS_FETAL_FIBROBLAST_CELLS_DN	TRAF6	NFKBIA	ACTB	SLC9A6	PPP3CB	SGCG	ZHX3	BSDC1	NCAN	SIRPA	ZNF394	ITSN2	FHL3	PUM2	MAPKAP1	DISP1	RAB2B	SGSM3	FKTN	TIPRL	WNT6	POPDC3	PDE8B	PBXIP1	ANKS6	TAF3	PMP22	ARHGAP10	SBSN	FAM81B	RNPEPL1	BOP1	TM7SF2	GRIPAP1	MAN2A2	RABL4	ANKRD42	SNX11	FYN	C20orf17	ARSD	C19orf50	TRICQ	ZBTB20	PPP1R15B	EXT1	SC4MOL	MOBKL2C
GSE16348_D3_VS_D1_IMMOBILIZED_MUSCLE_UP	GSE16348_D3_VS_D1_IMMOBILIZED_MUSCLE_UP	PES1	C7orf28B	GMPS	BOC	SUPT6H	C22orf39	EMD	CBX7	CYGB	SLC37A1	KPNB1	C20orf11	SSU72	NDUFAF2	SLC25A42	CLPTM1	ZMYM3	TMEM159	CMBL	GGA1	GGA2	TMEM62	PLEKHJ1	ALAD	EIF4EBP1	SLC7A11	NPM1	SLC25A43	STOML1	TMEM205	FLOT1	BTBD2	TMEM222	PPP1R14B	COPS3	FZR1	HAUS8	BTF3	TUBG1	EIF4A2	DHRS1	HDGFL2	MCPH1	ZNF740	BNIP3	SNUPN	SPOPL	RILPL1
GSE16348_D3_VS_D1_IMMOBILIZED_MUSCLE_DN	GSE16348_D3_VS_D1_IMMOBILIZED_MUSCLE_DN	SRP54	DLD	LTBP4	RAB1A	CDC42EP2	MXRA7	TATDN1	GBE1	ANXA1	BMP1	LYPLA1	NAPEPLD	DLAT	KDELC1	TPM4	PDHB	ANXA5	SCAMP1	CENPI	VBP1	CRY1	NDUFA5	APEX1	TRAK2	NDUFS1	STAU2	MYADM	ATP5A1	RC3H1	RTN4	PTPN13	ZNF207	FNDC3B	RFTN1	AHCYL1	ENOX2	SMPX	HTRA1	IDH3A	TIMP3	LAMA4	GOLIM4	COL3A1	SORL1	SAP30	LDLRAD2	GALNT1	C9orf41
GSE16348_D5_VS_D1_IMMOBILIZED_MUSCLE_UP	GSE16348_D5_VS_D1_IMMOBILIZED_MUSCLE_UP	ACP1	GSTP1	RPS27A	MRPS34	JAKMIP3	C7orf28B	TMEM208	TXNDC4	RPL28	PLEKHJ1	UBE4A	RPS8	SLC10A3	UBE2S	RPS26	RPL24	BLOC1S2	RPL5	NPM1	COPE	PSMA2	METTL2A	HMG2L1	PPIL3	AADACL3	GLRA3	CCT7	RPS17	PTPRO	TBCA	RNF181	GFER	CDH8	PSMB7	ARFGAP3	CDYL	RPS2	REPS1	RPS6	ELAVL1	DDX19B	GTF3C2	NOLA3	TUBB2A	ARL8A	RPS7	ARF1	TMED2
GSE16348_D5_VS_D1_IMMOBILIZED_MUSCLE_DN	GSE16348_D5_VS_D1_IMMOBILIZED_MUSCLE_DN	ARHGEF40	MXRA7	DLAT	TATDN1	AMN1	PGK1	PRDX3	PTP4A3	MYOM1	CENPI	ETFA	PER3	UQCRFS1	ASS1	NDUFS1	CYC1	ACTN2	DMD	RPRD1A	POT1	PDHB	NDUFA5	ATP5G1	TIMP3	PDHX	AHCYL1	COX5A	UBE3A-AS	MCF2	NDUFAB1	DLD	MYLK	BTBD1	AGL	NDUFB5	DYRK1B	PARP16	SUCLA2	CASD1	L2HGDH	SPAG7	MLF1	MFN2	BDH1	LDLRAD2	C9orf41	SMPX	PTPMT1
GSE17264_MATURE_VS_DEDIFFERENTIATED_ADIPOCYTES_UP	GSE17264_MATURE_VS_DEDIFFERENTIATED_ADIPOCYTES_UP	RHPN2	RHOBTB1	DPYD	ZFAND6	DUSP10	SLC7A6OS	USP28	CSTB	HBP1	SRG1	HINT2	ARL8B	TTC38	EMCN	ATF7	AGPAT6	SOD2	CCDC65	TNK2	ELL2	FDX1	EPYC	OPTN	C6orf124	NFIL3	UBL5	THEM2	UBXN4	C11orf67	ANK2	TBC1D15	FTSJ3	GCHFR	ACACA	KLHDC10	MITF	ATP5S	CEBPZ	PPT1	KIAA1407	ATG7	SDAD1	SOD1	SOCS5	CS	TMCO1	SPOCD1	MTERFD3
GSE17264_MATURE_VS_DEDIFFERENTIATED_ADIPOCYTES_DN	GSE17264_MATURE_VS_DEDIFFERENTIATED_ADIPOCYTES_DN	GALNT12	RCOR1	WDR6	MBOAT2	TSR1	PAQR7	TP53BP1	ALG3	SLC39A1	PPP1R14B	ZEB1	CCDC14	HES1	RCC2	TCIRG1	HOXB6	CORO1C	ERMP1	C20orf121	TUBGCP3	UNC119B	CHD1L	TOR3A	RAB36	ZDHHC23	SNX14	IKZF2	CPSF2	HCFC1	WIPF1	NPTN	HECTD1	PRNP	TRPC1	C9orf25	TRMT6	GNB2	CNN3	CSNK1G1	CTDSPL2	TAGLN2	DPP10	MAST2	FAM118B	ZNF281	LRP8	ZNF644	GRM7
GSE17492_BRUCELLA_SUIS-INFECTED_VS_UNINFECTED_SPLEEN_UP	GSE17492_BRUCELLA_SUIS-INFECTED_VS_UNINFECTED_SPLEEN_UP	FAS	FAM64A	PDHA2	KLF11	TSN	GRIA1	SCD5	SCAF1	UNC45A	LASS6	PRKAA2	UBE2D1	HPD	VNN1	PDE4C	MAPK9	LY6E	NUP155	RYR1	SLC16A5	COL27A1	PCSK2	NPAL1	AMBP	SCMH1	CDC20	MYOM2	MFAP3	CLCN4	ABCB11	TRIM21	NR6A1	TTC18	DDR1	EPS8	ENG	OBSL1	USP43	PSCDBP	COIL	TSPAN32	GTPBP3	EGFL6	DAPL1	WASF2	GALC	WIF1	DIRC2
GSE17492_BRUCELLA_SUIS-INFECTED_VS_UNINFECTED_SPLEEN_DN	GSE17492_BRUCELLA_SUIS-INFECTED_VS_UNINFECTED_SPLEEN_DN	GAS1	CMYA5	DNAJB6	SDHB	ABHD6	ANKRD26	SRP72	EGR1	TMEM125	NKTR	ARPC5	LAPTM4A	PTPRC	CASKIN1	PARK7	ATP5I	STK4	EPRS	UBR4	ZNF444	GUCY1A3	RDX	RPS3A	COPS2	GRPEL2	PUF60	TLN1	RNASEH2C	HNRNPA2B1	SMARCE1	DKC1	IMPAD1	TMEM97	ARPC2	MAPKAP1	C16orf72	CAPZB	JUN	ENAH	RPL34	SPEN	CUGBP2	GRN	XPNPEP1	U2AF2	COX7A1	SCARA5	GPBP1L1
GSE18343_PSEUDOPREGNANT_VS_ENDOCRINE_DISRUPTED_ENDOMETRIUM_D13_UP	GSE18343_PSEUDOPREGNANT_VS_ENDOCRINE_DISRUPTED_ENDOMETRIUM_D13_UP	MED8	EIF4EBP1	C19orf24	ZNF394	AFM	PNKP	AP4M1	CCNE1	SFRS16	VGLL3	SFI1	DAXX	LARP1	POLA2	MAPK11	PRKG1	CCDC101	SIGLEC10	PCK2	MST111	CCDC63	ZNF627	CNOT8	CCL21	CCM2	ATF7IP2	SF1	SOCS3	BCL11B	ZNF2	TOMM34	ADH1C	ANKRD2	MRPL28	COL9A1	CYBASC3	PKP3	TMEM185A	H1FOO	TMEM104	EGLN2	ZBTB44	ZFYVE27	AMICA1	CLP1	BHLHB9	TTC17	MMP1
GSE18343_PSEUDOPREGNANT_VS_ENDOCRINE_DISRUPTED_ENDOMETRIUM_D13_DN	GSE18343_PSEUDOPREGNANT_VS_ENDOCRINE_DISRUPTED_ENDOMETRIUM_D13_DN	FMOD	RHAG	PRELP	HEATR1	SPDEF	TP53BP2	CCL28	CREB3L4	CHRDL1	DHFR	TRPM4	PDLIM4	SGPP1	PCTP	NFIA	PRPSAP1	NOL1	NFRKB	FAM107A	GGPS1	SLC23A1	AHCYL1	USP30	MME	SRI	HEXIM1	SEPT8	MLEC	TMEM144	WWP2	ACLY	CCDC104	PAK2	UNC119B	LGALS8	CTNNA3	ZCCHC10	GLT25D2	JPH4	RLBP1	WIF1	USP14	RGN	DECR1	MZB1	RAG1AP1	GPR68	DGKI
GSE18359_AD_LIB_VS_CALORIE-RESTRICTED_HIGH_FEED_EFFICACY_LIVER_UP	GSE18359_AD_LIB_VS_CALORIE-RESTRICTED_HIGH_FEED_EFFICACY_LIVER_UP	KIAA0494	ACSM3	CA7	FMOD	ECHDC1	CD276	SC5DL	MGST1	B3GNT6	CCDC28A	CALD1	SAPS3	NIT1	PIK3IP1	TTC17	MKNK1	TSC22D3	BBS4	DHX40	ADIPOR2	FETUB	ABAT	C9orf5	ENDOV	ATMIN	C9orf58	CHAF1A	KIF2C	CYP2B7P1	NUDT7	UPP2	STXBP6	RACGAP1	FNDC1	COL1A2	TMEM68	CMTM4	PLP1	TRAM2	NGF	PDE6C	NT5C3	PER1	COQ6	CALCOCO2	ZFPM2	PKP4	COL6A3
GSE18359_AD_LIB_VS_CALORIE-RESTRICTED_HIGH_FEED_EFFICACY_LIVER_DN	GSE18359_AD_LIB_VS_CALORIE-RESTRICTED_HIGH_FEED_EFFICACY_LIVER_DN	AQR	CCDC115	RPS13	RPS26	EIF3K	TFG	MTMR3	CA2	CARHSP1	ISOC2	RPS4X	VTI1B	TBK1	FBL	RPL23	BHMT	HNRNPA3	RPL30	DCLRE1A	RIMBP2	RPS19	RPL21	SSR2	RPL24	SLC11A2	RPS15	RPS7	LEFTY2	RPL7A	AARSD1	RPS11	DHX9	RPL35	COPB1	MRPS30	HERC4	THUMPD3	PNMA1	CCT4	INTS12	MRPL41	RPL12	FAU	CLINT1	RPL4	EEF1G	CHCHD7	NDUFC2
GSE18359_AD_LIB_VS_CALORIE-RESTRICTED_LOW_FEED_EFFICACY_LIVER_UP	GSE18359_AD_LIB_VS_CALORIE-RESTRICTED_LOW_FEED_EFFICACY_LIVER_UP	TREX1	ORM1	GPR89A//GPR89B	PSMD9	OGN	SELM	SPG21	SERPINF1	LIG1	UHRF1	COL1A2	WDR26	DUSP22	ELOVL6	COL3A1	DIXDC1	ZCCHC24	MMP7	SNUPN	SC5DL	ECHDC1	C21orf100	PRDX6	RFK	HIST2H2BE	DFFA	PIGR	TSPAN12	TM7SF2	IGFBP3	CLU	LPIN2	COQ6	TBR1	FETUB	KIAA1875	MCAT	PKIG	ORC3L	CALM3	ACO1	C1orf163	TRIM37	ACADSB	NIT1	PDLIM3	STX11	FASN
GSE18359_AD_LIB_VS_CALORIE-RESTRICTED_LOW_FEED_EFFICACY_LIVER_DN	GSE18359_AD_LIB_VS_CALORIE-RESTRICTED_LOW_FEED_EFFICACY_LIVER_DN	RPL37A	PTGES3	PFN1	HERC4	AGL	RPLP2	FOLR1	SLC6A1	MAP3K5	RPL39	LPAR3	NCOA3	RSPRY1	RPS13	RPLP0P2	LDHB	PHF21A	DDX11	LMOD3	RPS17	IQUB	AGTR1	C4orf30	RPS23	ITGBL1	ACVR2B	FANCL	RPS29	GMPPB	NT5C2	EIF3H	FUCA2	GALT	SSPO	AGPAT3	CDS2	RPL36AL	DDX39	MRPL48	ERICH6B	SFRS2	LRRN3	DHX9	SCN1B	PDSS2	APOC3	RPL27	RPS27A
GSE18359_AD_LIB_VS_CALORIE-RESTRICTED_HIGH_FEED_EFFICACY_ADIPOSE_TISSUE_UP	GSE18359_AD_LIB_VS_CALORIE-RESTRICTED_HIGH_FEED_EFFICACY_ADIPOSE_TISSUE_UP	ELOVL6	ZNHIT3	TMEM69	PIGS	TMLHE	MRPL16	PSMG1	ABCB8	PRDX2	TSG101	PTX3	PCMT1	ATP6V1E1	SDHD	ATP5A1	COX8A	NUDT7	HIST2H2BE	SCD	BRP44	SDHC	FASN	HIST1H3A	GLT8D1	HSD17B12	NIPSNAP3B	COQ5	IVD	ACP6	CHCHD2	BLOC1S2	ST3GAL3	LRRC15	IDH1	TIMM17A	PRR13	PSMB5	AP3M1	PPIA	PDK1	TMEM205	PGAM1	DCI	TSPAN12	CDK7	PPIH	ATP5C1	EGF
GSE18359_AD_LIB_VS_CALORIE-RESTRICTED_HIGH_FEED_EFFICACY_ADIPOSE_TISSUE_DN	GSE18359_AD_LIB_VS_CALORIE-RESTRICTED_HIGH_FEED_EFFICACY_ADIPOSE_TISSUE_DN	KIAA0368	ANTXR2	SORCS1	CASQ2	CCDC82	PTPRF	SUPT16H	RYR2	HMGB1	CBFB	APPL2	ATP2B4	EXO5	ZNF277	EPB41L2	FOXP1	MON2	TTC21B	NRCAM	MARCH6	SAFB	HCG_1818458	WNT5A	IL1RAPL1	MLL5	SYCP1	VPS13D	DRGX	CPEB2	FGGY	KIAA1324L	TTC3	VGLL4	TRAF3	RPL5	GPRASP2	ITGB5	SIRPA	RPS29	ARHGEF6	CTDSP2	PSEN1	CPSF6	NIN	HNRNPA3	EIF3E	IMPACT	FMR1
GSE18359_AD_LIB_VS_CALORIE-RESTRICTED_LOW_FEED_EFFICACY_ADIPOSE_TISSUE_UP	GSE18359_AD_LIB_VS_CALORIE-RESTRICTED_LOW_FEED_EFFICACY_ADIPOSE_TISSUE_UP	FASN	FKBP14	NUS1	RIMBP2	ZNF473	TAGLN2	C9orf58	ABCB7	DFFA	RCN1	HIST1H3A	CSNK2A1	SUMO1	FBXO25	NIPSNAP3A	LRRC15	CTAGE4	CNIH	ATP5A1	C1GALT1	C11orf79	MANEA	PHF14	SHMT2	PPIF	CISD1	C10orf65	LUM	COL5A1	CD164	ATG10	HIST2H2BE	FAM165A	AAAS	MEGF8	HSD17B12	HIST1H2BK	LRRC24	MAGI2	OPLAH	DECR2	HIST1H1D	SCMH1	NDUFA5	GLT8D1	PDHX	ACADL	SLC9A4
GSE18359_AD_LIB_VS_CALORIE-RESTRICTED_LOW_FEED_EFFICACY_ADIPOSE_TISSUE_DN	GSE18359_AD_LIB_VS_CALORIE-RESTRICTED_LOW_FEED_EFFICACY_ADIPOSE_TISSUE_DN	DPP4	THBD	ARS2	LUC7L2	ECSIT	APOA1	CD99	CTSK	BEND5	SLC25A29	HSD11B1	TIP1	NFE2L3	PRKRIR	CCBL2	ROCK2	MEX3D	PTP4A2	NTRK3	SOSTDC1	NGFRAP1	TOMM20	IL1RAPL1	SEMA3G	FAM122C	ABI1	HLA-G	FNBP4	NIPBL	C10orf116	ARGLU1	DRGX	PLD1	VAT1L	TCP11L2	NIN	BEX2	ZNF277	TCEA1P2	C1S	PRPF4B	EVL	XPO6	PFN1	SFRS4	HNRNPD	PTH	PDK3
GSE18359_HIGH_VS_LOW_FEED_EFFICACY_AD_LIB_ADIPOSE_TISSUE_UP	GSE18359_HIGH_VS_LOW_FEED_EFFICACY_AD_LIB_ADIPOSE_TISSUE_UP	CNOT2	FAM90A20	PTP4A2	SHD	KCNK7	TMEM98	MGMT	ANK3	ADAM2	CTNNBL1	DRG1	SGCG	SGCE	CHAT	TMEM104	HLA-DRB5	NTRK2	KATNAL1	CA14	C10orf137	GREB1	RPS27	TMEM82	SGK2	SSPO	THBS3	PABPC4	SEC24D	MAGEA1	MAPK13	B4GALNT1	PER2	SAAL1	APOA1	VAV2	LMAN1	ATP1B1	KLHL13	C10orf84	DSEL	IL21R	LPHN2	KIAA0040	PHKA2	C11orf88	EDNRB	FLVCR2	EEF1A2
GSE18359_HIGH_VS_LOW_FEED_EFFICACY_AD_LIB_ADIPOSE_TISSUE_DN	GSE18359_HIGH_VS_LOW_FEED_EFFICACY_AD_LIB_ADIPOSE_TISSUE_DN	KBTBD7	DBI	UBAP1	PGM3	VAMP3	TACSTD1	HRH1	PRKX	SLC26A11	HDHD2	KHDRBS3	SPECC1L	LYN	VOPP1	NCK1	KIAA0408	RAB11A	GPM6B	TSN	NPC1	CANX	DYNC1I1	VPS37A	TYROBP	C12orf44	RTN3	DCLRE1B	PINK1	TRIM16	GMFG	SKAP2	ACP7	STX7	WDR7	AKT2	MAP3K7IP3	NIPSNAP3B	AP3B1	C15orf33	HOXB4	PEX3	AAAS	CLMP	PPIF	IL10	FBXW4	C1orf129	C9orf64
GSE18467_LISSENCEPHALIC_VS_GYRENCEPHALIC_CEREBRAL_CORTEX_UP	GSE18467_LISSENCEPHALIC_VS_GYRENCEPHALIC_CEREBRAL_CORTEX_UP	BCLAF1	TADA1L	C1orf125	C1GALT1C1	ZBTB17	CDK2AP1	DDX5	SLTM	THBS1	WHSC1	TTC14	UHRF2	FOXG1	RANBP6	GNAL	ZUFSP	FAM8A1	RAN	ZNF518B	CNR1	YPEL5	DNAH11	AGAP11	POU3F3	VPS54	DENND1B	C12orf41	FBXO5	PCNA	ARHGAP21	SOX11	NOL4	MBTPS1	MCM7	PUM1	ECSIT	PTCHD3	NEK10	EVC	SFRS6	ZRANB2	ATAD2	TARBP1	ITSN1	RALGPS2	RBM6	SMARCE1	ZNF354A
GSE18467_LISSENCEPHALIC_VS_GYRENCEPHALIC_CEREBRAL_CORTEX_DN	GSE18467_LISSENCEPHALIC_VS_GYRENCEPHALIC_CEREBRAL_CORTEX_DN	AMPH	SLC25A16	ARRDC2	LPO	C2orf43	C11orf17	HPRT1	VSNL1	COL7A1	WFDC1	CHST8	PKP4	SLC25A5	USP46	C3orf26	ITGAE	AK5	UBE2E2	LRP11	MAP3K5	SLC25A24	F13B	PFKFB2	FABP1	SNRPN	ARL4C	EPS15	PFKFB3	ARV1	ZDHHC23	PRKCZ	ADAMTS13	AKAP11	C19orf66	MCPH1	TMED1	L3MBTL3	CITED4	C20orf19	SCNN1B	WARS	TMC6	ZDHHC14	NT5DC3	SNAP25	NDRG2	RANGAP1	RABGAP1L
GSE18641_PREGNANT_VS_NON-PREGNANT_ENDOMETRIUM_D14_UP	GSE18641_PREGNANT_VS_NON-PREGNANT_ENDOMETRIUM_D14_UP	SATB1	TENC1	CTDSP2	TNS1	LIMS2	WDR45	RNF44	DRGX	RBPMS	PINK1	DHRS3	PIK3IP1	PQLC3	SLC7A8	LIMD2	C14orf49	PHLDB1	PACS1	CNRIP1	PDE2A	MAP3K3	ABCB10	VAV3	JAM2	ST6GAL1	C5orf41	ITGB5	GABARAPL1	TTC29	ZNF510	RAB9A	ARHGAP26	AGPAT4	CTNS	GNPTG	HBP1	CMTM4	PIP4K2C	C17orf79	GAB1	KIF17	NTAN1	SEMA4B	SQSTM1	FMO1	CABC1	ATXN7L1	BTG1
GSE18641_PREGNANT_VS_NON-PREGNANT_ENDOMETRIUM_D14_DN	GSE18641_PREGNANT_VS_NON-PREGNANT_ENDOMETRIUM_D14_DN	PPIA	TIMM23	MIF	EBP	SNRPA1	EEF1E1	DAD1	COX5B	HSPA8	PSMB6	MLRM	DHCR7	CXorf26	NDUFB10	ABHD5	SEC13	ENSA	RBX1	MPHOSPH6	NOLA2	MRPL41	NEDD8	SCFD1	SNRPD1	MRPS35	CYB561D2	POLR2E	CCDC56	MRPL34	AMD1	BPNT1	MRPS14	PII1	NDUFA8	MST150	BCAP31	TWF1	BXDC1	UBE2N	NOP16	RER1	MVK	ATP5H	NAPEPLD	ESF1	MRPL40	NIP7	SARS
GSE18854_D1_OF_DEDIFFERENTIATION_VS_D0_FOLLICULAR_GRANULOSA_CELLS_UP	GSE18854_D1_OF_DEDIFFERENTIATION_VS_D0_FOLLICULAR_GRANULOSA_CELLS_UP	GPR143	ARPC1B	ACTG2	NSUN2	C2orf29	STOM	B3GAT2	NELL1	MCRS1	LDHB	STAT5B	TNKS1BP1	POLR2D	PTPN12	TMCC1	CLIP2	HSP90AB1	CTNNA1	CTAGE4	SLC4A7	HN1	EEA1	RAB13	MAP4K5	C20orf118	CDC42EP3	TRAF7	DDX18	TARS	NDRG4	RUNX1	GPC4	OSGEPL1	MARVELD1	CHFR	RNH1	SCN2A	HSF1	NI30	KIAA0664	PSMD2	EIF5	NMT2	CCDC114	VBP1	SHMT2	CLIP1	FLAD1
GSE18854_D1_OF_DEDIFFERENTIATION_VS_D0_FOLLICULAR_GRANULOSA_CELLS_DN	GSE18854_D1_OF_DEDIFFERENTIATION_VS_D0_FOLLICULAR_GRANULOSA_CELLS_DN	ITPKB	RUSC2	THAP6	PIWIL3	RUNDC3A	PRUNE	GNPNAT1	DNAJC10	TESK2	PLS1	C20orf72	C19orf36	PSTPIP2	RILPL2	C1orf21	KAT2B	GLG1	MEGF8	ARHGAP11A	TMTC1	C18orf24	PRAF2	LDLRAD2	CHEK1	BTG4	CYP2D6	TRPM6	TYBN	SPC24	GMNN	HIBADH	UIMC1	PTER	GCDH	AMHR2	SRBD1	CYP27A1	DYNC2LI1	LRRN1	PDIA6	RFTN2	CNTN3	PCTP	IVD	MYBPC3	CCNB2	PRC1	KCTD9
GSE18854_D2_OF_DEDIFFERENTIATION_VS_D0_FOLLICULAR_GRANULOSA_CELLS_UP	GSE18854_D2_OF_DEDIFFERENTIATION_VS_D0_FOLLICULAR_GRANULOSA_CELLS_UP	UROD	BORCS6	PTPN12	CASP3	GTF2F1	VCL	ARPC3	RSU1	TUBB2A	ARHGAP12	ARID3A	MLRM	HN1	GALE	GPR177	PRKAG2	KBTBD11	IRAK1	TMEM167A	FAM91A1	PIGX	RAB13	SDC2	ATP6V0E1	CALD1	STARD3NL	GDF11	ZDHHC16	ANKRD52	ATP6V0C	ILF2	STARD13	GYG1	NDRG4	GSK3B	TBC1D5	CTSB	AIG1	TNKS1BP1	ENTPD4	NAE1	ENC1	KCTD11	TIGD2	CHFR	FERMT2	PPP4R1	MAF
GSE18854_D2_OF_DEDIFFERENTIATION_VS_D0_FOLLICULAR_GRANULOSA_CELLS_DN	GSE18854_D2_OF_DEDIFFERENTIATION_VS_D0_FOLLICULAR_GRANULOSA_CELLS_DN	C16orf53	LDLRAD2	C19orf36	TRPM6	WDR51A	DNA2	KAT2B	VAMP2	KRTCAP2	RUNDC3A	COX7A1	KIAA1731	DDT	THAP6	PEMT	C20orf72	FOLH1	GREB1	CCNF	ZNF395	DCLK2	HELLS	CEP250	GALM	LAMB2	IARS2	ERBB2	RALYL	LRFN5	RNASE1	H1FX	PRDX5	COMTD1	CDT1	CHTF18	MACROD1	FAAH	C12orf36	CD247	SPINT2	AMBRA1	SEC22C	TRNAU1AP	AGBL2	FN3K	DUT	FANCI	CFD
GSE18854_D4_OF_DEDIFFERENTIATION_VS_D0_FOLLICULAR_GRANULOSA_CELLS_UP	GSE18854_D4_OF_DEDIFFERENTIATION_VS_D0_FOLLICULAR_GRANULOSA_CELLS_UP	MST150	PPP1R11	ENTPD4	KCTD20	C20orf7	STAT6	CYFIP1	KIAA0409	ZNF593	SRPRB	INPP1	MAPK14	BET1	RNF153	C3orf64	ZNF716	DNAJC14	MKL1	FSTL3	DRG1	CSTB	RGS10	POU2F1	SDC2	RAB14	GPI	IL27RA	CCDC28B	NPC2	TCEAL8	BRAF	TXNRD1	GOSR2	SPATA22	ATP2A2	WDR32	PSMD2	ARPC3	COQ2	GPATCH4	GALE	ITGA2	RUSC1	LGMN	FRRS1	SLC1A2	SDCBP	GSK3B
GSE18854_D4_OF_DEDIFFERENTIATION_VS_D0_FOLLICULAR_GRANULOSA_CELLS_DN	GSE18854_D4_OF_DEDIFFERENTIATION_VS_D0_FOLLICULAR_GRANULOSA_CELLS_DN	RNF167	VAMP2	FOLH1	FBXL5	WDR40C	ZNF205	COQ5	COMMD3	TESK2	TCP11L1	RPA3	PNMA1	SAT2	KRTCAP2	RBM39	TMEM132E	PITPNM3	DCLK2	BTG4	AES	COX7A1	SF3A3	XRCC1	GPHN	TBC1D22B	FGF1	TGIF2	FMC1	MYO3B	GMCL1	KIAA0090	SPAG9	TUBGCP5	C10orf28	MYL6B	MACROD1	PHF13	TCEA2	RGP1	DEGS2	TPRG1	PSMB9	UIMC1	NCOA1	GPD1L	LETM2	RIPK3	TMEM106A
GSE19083_PMWS_VS_HEALTHY_MEDIASTINAL_LYMPH_NODE_UP	GSE19083_PMWS_VS_HEALTHY_MEDIASTINAL_LYMPH_NODE_UP	PRKAB1	WFS1	LITAF	PRKAR2A	FTL	ANXA11	ST3GAL6	FTH1	CCDC114	TMEM111	EMILIN2	C1R	VPS18	TMEM140	LIPA	C21orf100	EFHD2	RGS2	CYGB	TXNIP	NR1H3	PDE1B	MFN2	SOCS6	SQSTM1	IL13RA1	SCPEP1	FAM167B	UBC	ADAMTS19	DHRS1	CTTNBP2NL	TXNDC12	ATP6V1H	ATP6AP1	IGF2R	LRRC8A	HEXA	TSPAN14	GABARAP	CPT1A	NDFIP1	PRCP	BOP1	STAT3	LZTFL1	PERLD1	DUSP6
GSE19083_PMWS_VS_HEALTHY_MEDIASTINAL_LYMPH_NODE_DN	GSE19083_PMWS_VS_HEALTHY_MEDIASTINAL_LYMPH_NODE_DN	ATRX	TOP2B	AGPAT5	C4orf34	DDX4	PRKD3	RALGPS2	BIRC6	SFRS14	SMC6	DEK	SWAP70	CD1A	MBNL1	ARMCX5	USP3	AHCYL2	HVCN1	ZNF318	S100PBP	TMEM25	C20orf177	BEND5	ARGLU1	BRIP1	CUGBP1	KLF12	DNAJC10	C6orf162	PLEKHF2	ZMYND8	SFRS2IP	SNRPD2	YLPM1	HNRNPM	TMEM131	ZNF238	RPS15	FKBP3	SMC4	C16orf87	FAM65B	ARID1A	LRRK2	ST6GAL1	RPL23	YEATS2	UST
GSE19275_HIGH_FATTENING_VS_LOW_FATTENING_MUSCLE_TISSUE_UP	GSE19275_HIGH_FATTENING_VS_LOW_FATTENING_MUSCLE_TISSUE_UP	ITIH3	PTX3	CCT2	MST150	HSPD1	CES1	WDR82	GEMIN5	HSPB8	ZNHIT3	NRXN1	BMP1	TMBIM1	HSP90AA2	CACNG8	PTGR1	CLMP	SLC25A17	UCK2	SFRP1	PTPLB	FTSJ3	IKBKG	HSPA4	MEGF11	PDE6A	CDKN3	MPRIP	USP7	AHSA1	ALDOC	UNC45B	MCM3APAS	TXNRD1	MRTO4	ACACA	USP28	HSPH1	PPP1R12B	OBFC2B	LIPE	HHATL	ARSG	NRAP	TACC2	ACBD6	OXNAD1	KIF1B
GSE19275_HIGH_FATTENING_VS_LOW_FATTENING_MUSCLE_TISSUE_DN	GSE19275_HIGH_FATTENING_VS_LOW_FATTENING_MUSCLE_TISSUE_DN	EPDR1	PRDX4	ORAI1	RAB3A	PFKFB3	C3	IDH3G	OAS1	UBE2S	CARNS1	TVB1	NECAB2	OXA1L	AGPAT3	UBE2L6	SMARCC1	NDUFA8	SLC16A3	BIN2	FAM100B	BBS9	UNC5B	ABHD11	ZDHHC14	PSTPIP2	C5orf66	FXYD1	SLC16A5	HYI	STAT1	PSME1	PGM3	CD2	AQP4	RFTN1	NQO1	MAGED1	HAGH	FANCC	CAMK2G	C10orf54	RAB3C	OAZ2	UNC5C	CASP1	MYF5	PPP6C	OGFR
GSE19975_WHITE_VS_RED_SKELETAL_MUSCLE_UP	GSE19975_WHITE_VS_RED_SKELETAL_MUSCLE_UP	NUDT15	RAB43	CAPSL	WDR53	POLB	STRBP	GP2	MGMT	NECAB2	SENP8	C6orf35	C14orf138	ZNF639	DKFZP686K01114	HECA	RNASEH2B	ARHGAP26	NMNAT1	CCT4	OXTR	TRPC3	C6orf130	CHAC2	ELP4	PPM1A	PIGC	CENPK	DHX32	RMND5A	ST13	GRIN1	WDR40C	FLT3	NCOR1	NDUFA5	AAGAB	SUSD3	PHKA1	AMPD1	GTF2E2	TMEM216	RNF34	FAM174A	MAPKAPK5	GLIPR1L1	C9orf78	RNF130	KLHDC2
GSE19975_WHITE_VS_RED_SKELETAL_MUSCLE_DN	GSE19975_WHITE_VS_RED_SKELETAL_MUSCLE_DN	C10orf11	C20orf194	ZNFX1	TWIST1	LGMN	TNFRSF1B	MYADM	SLC25A6	HOXA10	PRRX2	LPIN2	DNMT1	KANK1	SEC31A	ACADM	CAPG	NP	TNXA	PTGIS	ZNF267	PRSS23	PALLD	MYBPC1	C6orf145	RNF149	PDLIM1	OSBPL6	CEP70	RABIF	SLC2A5	PRELID1	PTHLH	CNTNAP1	EDN1	HOXA13	RAB6IP1	CHCHD6	DKK3	FHL1	HMG20B	EZR	TTC9	STAT2	COL12A1	PHLPPL	TMEM159	SMOC2	HSPA2
GSE21043_ATHEROSCLEROSIS_SUSCEPTIBLE_VS_ATHEROSCLEROSIS_PROTECTED_ARTERY_13D_UP	GSE21043_ATHEROSCLEROSIS_SUSCEPTIBLE_VS_ATHEROSCLEROSIS_PROTECTED_ARTERY_13D_UP	CPXM2	C7orf58	EPDR1	APBB2	CBX1	COMP	PRKAR2B	DACT3	RELN	GNAI2	PARP1	F13B	PGM5	PNUTL2	FARP1	SORBS2	PTPRR	EGFR	PTHR1	CCDC51	XRRA1	GPAM	CHD4	ATP1A2	ITGA3	COL4A2	RNF26	BCAM	C9orf142	TP53I11	CD59	PLXNA2	CXCR4	DMN	FANCL	LYPD6	HOXC9	KCTD20	ACOX2	TGFBR3	FXR1	NTRK3	ODZ4	PTPRD	HNMT	SUFU	RXRB	GALNT2
GSE21043_ATHEROSCLEROSIS_SUSCEPTIBLE_VS_ATHEROSCLEROSIS_PROTECTED_ARTERY_13D_DN	GSE21043_ATHEROSCLEROSIS_SUSCEPTIBLE_VS_ATHEROSCLEROSIS_PROTECTED_ARTERY_13D_DN	C19orf18	HAND2	PTPRF	LIMCH1	GPT2	MYO9A	NMU	TMSB4Y	POLR2B	ANKRD12	SERPINE1	STK33	GJA1	FILIP1L	PAFAH2	TNFRSF11B	HMCN1	TBX5	MAFF	SLC19A2	ARHGAP28	ZDHHC23	TLR4	SMAP2	FN1	FGD5	PACSIN1	IVNS1ABP	BRIP1	ATRNL1	SEMA3D	TFAP2A	TRMT6	RAB3IP	PAIP2B	TMEM216	ANGPTL2	B4GALNT1	ZNF706	TPCN1	CLYBL	RTP2	APOE	HIVEP1	PCSK5	FAM38A	CDH18	RAI14
GSE21043_ATHEROSCLEROSIS_SUSCEPTIBLE_VS_ATHEROSCLEROSIS_PROTECTED_ARTERY_9MONTHS_UP	GSE21043_ATHEROSCLEROSIS_SUSCEPTIBLE_VS_ATHEROSCLEROSIS_PROTECTED_ARTERY_9MONTHS_UP	PDGFC	HOXC9	PNUTL2	GPRC5C	COL16A1	E2F3	RCAN2	KCTD10	CYR61	MKX	GDNF	CDC42SE1	TSPAN14	CD59	ZNF541	SLC7A2	HTRA1	PAK1	FLRT3	FZD8	IL13RA1	NR4A3	TXN	MFRP	ARSE	MTMR7	CHI3L1	ITGA7	GNAI1	NPR1	UBE4A	OSBPL5	RHOBTB3	MEIS2	FARP1	FBN2	DDIT4L	PPM1B	MID1IP1	SMARCA1	CSRP2	TIP1	IRX3	PLA2R1	ZNF462	BIRC3	GHR	ARL4C
GSE21043_ATHEROSCLEROSIS_SUSCEPTIBLE_VS_ATHEROSCLEROSIS_PROTECTED_ARTERY_9MONTHS_DN	GSE21043_ATHEROSCLEROSIS_SUSCEPTIBLE_VS_ATHEROSCLEROSIS_PROTECTED_ARTERY_9MONTHS_DN	CAP1	GLUD1	TPPP	TRPS1	MICAL2	STMN1	ISLR	OR2M4	IRX1	ROPN1L	RHOJ	CR1L	ARMC10	C20orf118	RTN4	PPP1R3B	CUGBP2	KCNE1	TFAP2A	PDLIM3	PHACTR2	C9orf61	TBX5	AGTR1	ECM2	TPPP3	SIX1	KCNMB1	TBX3	SCARB2	SPTBN1	RNGTT	GAS7	CHRD	MAGI3	PAM	PAWR	OGN	QSOX1	FYCO1	ARHGAP12	ARHGAP1	LIMCH1	GPR133	HOXA2	TMEM16F	TMEM43	RTN1
GSE21043_ATHEROSCLEROSIS_SUSCEPTIBLE_VS_ATHEROSCLEROSIS_PROTECTED_ARTERY_2YRS_UP	GSE21043_ATHEROSCLEROSIS_SUSCEPTIBLE_VS_ATHEROSCLEROSIS_PROTECTED_ARTERY_2YRS_UP	IL13RA1	NGEF	COL16A1	A2M	TJP2	HOXC9	PARK2	SH3RF2	ERG	REM1	CSGALNACT1	GCNT3	PGF	CDKL3	SPINT1	S100A1	TIMM8B	CERKL	C10orf65	ACTG1	SSU72	CTAGE4	RNASEH2C	SLC39A13	TMEM45A	SMYD2	TMPRSS11A	OR52I2	PDGFC	IGFBP5	JOSD1	BCL2L11	GPRC5C	TMEM88	FAP	LRP5	HCG_40250	BCAR3	PLXNA2	CDH13	RNF181	PTPRM	CDYL	AKR1A1	HOXB9	ABCF1	ENDOD1	FMC1
GSE21043_ATHEROSCLEROSIS_SUSCEPTIBLE_VS_ATHEROSCLEROSIS_PROTECTED_ARTERY_2YRS_DN	GSE21043_ATHEROSCLEROSIS_SUSCEPTIBLE_VS_ATHEROSCLEROSIS_PROTECTED_ARTERY_2YRS_DN	DNAJC6	IRX1	ERBB3	FAM117A	TBX5	PART	PAM	FOXF2	ETFDH	TTLL7	ACTC1	OR2M4	MYBL1	SRG1	TBCE	NID1	NOX4	SEMA6D	TSPAN15	SLC1A4	LYVE1	RNF157	RHOU	FAR2	HOXA11	CYP11A1	GFAP	ENPP6	DPH3	KTELC1	RIMBP2	EIF4G2	LSAMP	LIMCH1	XPR1	DNER	ITIH4	ACTA1	HAND2	RAPGEF5	VASP	UBE2A	POLR2B	NGB	CHRDL1	MAL	C9orf61	C12orf49
GSE21071_CYSTIC_FIBROSIS_VS_HEALTHY_NEONATAL_BRONCHUS_UP	GSE21071_CYSTIC_FIBROSIS_VS_HEALTHY_NEONATAL_BRONCHUS_UP	FAF2	KIF1B	SEC14L5	SEC31B	SYN3	HLA-H	PCLO	RPS29	HCRTR2	MBD1	CPEB4	PHKA2	JMJD2B	GPR89B	FAM46C	NPAL3	USP46	DUSP6	FBXW8	CHFR	DKFZP667F0711	ZYG11B	F13B	NCOR1	SLC38A11	AKT3	TTC21B	ECE2	ZDHHC2	C10orf30	RTF1	LPA	SETD1A	EP300	ARHGAP25	LAMA3	RBM44	GPR98	SENP2	GUCY1B3	DYRK1A	ZNF674	ELK1	EVC2	LMOD3	EBI3	ZBTB7A	CELSR3
GSE21071_CYSTIC_FIBROSIS_VS_HEALTHY_NEONATAL_BRONCHUS_DN	GSE21071_CYSTIC_FIBROSIS_VS_HEALTHY_NEONATAL_BRONCHUS_DN	ST8SIA4	CXXC4	VDAC3	BMX	OMA1	SPR	CBARA1	SIVA1	LSM8	JDP2	RARS	FAM110B	ASPHD2	NUDT7	TIMP4	CHCHD8	NT5DC1	SRI	KMO	PEPD	NCK1	CASP6	TET1	ETFB	HIBCH	KBTBD7	CDON	TEX11	COL8A1	COL1A1	HAS2	HADH	SPC24	STARD9	DTL	EXPH5	SH3PXD2B	P4HA2	CCDC80	FAM3C	AK2	UQCRQ	C18orf55	CRABP2	FSD1L	MRPS21	NCL	C9orf19
GSE21071_CYSTIC_FIBROSIS_VS_HEALTHY_NEONATAL_LUNG_UP	GSE21071_CYSTIC_FIBROSIS_VS_HEALTHY_NEONATAL_LUNG_UP	INMT	DNAI2	DUSP1	VGLL3	LUM	WNT3	SYN3	FRY	FAM45A	MCAM	SCRN1	RPL10A	PRDM5	MTMR10	PID1	PAPSS2	BMP2	RNF146	BCL10	BAI3	POLR3F	MCL1	AHCYL1	RPS6	C13orf15	CLIP1	RPL4	NDEL1	NUP88	ATP5S	BBS9	RNMT	PI15	TNFAIP1	RPL14L	GGPS1	AP4E1	SESN2	BMP8A	ITGB3BP	RHOJ	SLMAP	EXDL2	ALS2CR2	C13orf33	SYT16	PTPRM	ATAD4
GSE21071_CYSTIC_FIBROSIS_VS_HEALTHY_NEONATAL_LUNG_DN	GSE21071_CYSTIC_FIBROSIS_VS_HEALTHY_NEONATAL_LUNG_DN	TMEM144	GLI1	BAT8	GPD1L	PRICKLE2	SMARCC1	BANK1	BPHL	PRCP	NLRC5	EYA3	ZNF618	PSMB8	BMPER	KCTD3	CMTM3	HPS5	CCDC43	HLA-DRA	CD44	SNX10	WDR68	MYO10	IRF8	SP140	FCHSD2	B3GNT6	TPPP	KMO	FASN	HLA-DMB	RMND5B	RASSF4	MCM3APAS	TTC3	TRIM22	ZC3HAV1	CAMK2G	CASP7	DISP1	SLC46A1	HSPA6	SP100	LYPD3	CYP1A1	NFE2L3	HLA-DQB2	CBX6
GSE21096_ISCHEMIC_PRECONDITIONED_VS_CTRL_MYOCARDIAL_INFARCTION_UP	GSE21096_ISCHEMIC_PRECONDITIONED_VS_CTRL_MYOCARDIAL_INFARCTION_UP	RTN3	LSM4	AHCY	DYNLRB1	CSDE1	AP3B1	MRPL52	UBE3A-AS	FKBP4	FAM162A	SLC25A11	C2orf7	MRPL42	STK38	LINC00116	RNF14	C8B	MRPL34	SYT1	MAP1LC3A	ALDH2	PJA1	CCDC47	ZCCHC17	TRAPPC6B	ANKRD37	NLK	TOMM40L	C14orf1	EBP	ADAMTS9	MIC13	WDR77	C6orf203	RIT1	TFRC	NPAS2	SH3PXD2A	TET1	ZDHHC3	VPS45	BAG1	BCAP31	ZNF804A	MAP2K2	MRPS23	MRPL12	C7orf30
GSE21096_ISCHEMIC_PRECONDITIONED_VS_CTRL_MYOCARDIAL_INFARCTION_DN	GSE21096_ISCHEMIC_PRECONDITIONED_VS_CTRL_MYOCARDIAL_INFARCTION_DN	TBX21	LINGO1	RET	KIFC3	PKP1	EBF3	ANAPC5	SLC2A6	REG3A	TTC29	DIO2	TGIF2	ATP7B	B3GALT6	GKN1	SERPIND1	HRG	FLJ00050	A2ML1	BRE	LPAR3	CAPS	FBRSL1	NCF1	ST8SIA3	PRKAG3	CLU	CAMK1G	BF	PGLYRP4	TXK	ATF5	RHOT2	GP9	AGMAT	HTR1D	NHEJ1	IL1F6	AHR	TMC5	MZF1	DNMT3B	AVPR2	PCDH11X	C9orf21	C14orf132	MARCO	NR5A2
GSE21096_REPETITIVE_CORONARY_OCCLUSION_VS_CTRL_MYOCARDIAL_INFARCTION_UP	GSE21096_REPETITIVE_CORONARY_OCCLUSION_VS_CTRL_MYOCARDIAL_INFARCTION_UP	NME2	DBF4	MFSD1	FKBP1B	PPA1	GCLC	MSRA	HES6	C9orf16	PSMB9	MLEC	VPS28	BIN1	PSMB8	PSME1	MTHFD2	TXNDC17	SHISA4	XPO1	LSM4	C14orf109	PHF21A	IFI35	TCF19	ATP6V1E1	CNN1	EBP	XRCC6	CLIC2	B3GAT2	MELK	PHLDA2	GLRXL	SCLY	TXN	RPLP2	C19orf56	PHF5A	COPE	DAD1	FEZ2	OAZ1	SERF2	EIF1AD	RAB1A	LDHA	XBP1	SSR4
GSE21096_REPETITIVE_CORONARY_OCCLUSION_VS_CTRL_MYOCARDIAL_INFARCTION_DN	GSE21096_REPETITIVE_CORONARY_OCCLUSION_VS_CTRL_MYOCARDIAL_INFARCTION_DN	WSCD1	ADHFE1	RNF135	FAM73B	FOXN3	LRRFIP2	ARHGEF28	LRIG2	OCLN	CCNI	ANKRD23	MTR	TSEN15	IGF2BP2	EFHD1	PIK3IP1	RABGAP1	CBX7	MYOM2	GAB1	ECH1	ACAD8	CAT	HRC	AMOTL2	FIG4	SCUBE3	TRIM44	EFNB3	ZNF227	ZNF76	ZNF574	HIC2	LPCAT4	IVD	BCL2	POLR2C	FAM65B	DYRK1A	ACTC1	CITED2	PINK1	CCND2	ZBTB46	BCL7A	VAMP2	SHMT1	GPKOW
GSE21096_REPETITIVE_CORONARY_STENOSIS_VS_CTRL_MYOCARDIAL_INFARCTION_UP	GSE21096_REPETITIVE_CORONARY_STENOSIS_VS_CTRL_MYOCARDIAL_INFARCTION_UP	BAG3	CUX1	CHORDC1	H3F3A	AP2M1	HRB	ITGB8	RPL21	YTHDF2	TFG	GPX1	RPL28	RRAS	SLC39A10	SRPR	EMD	RPL13	PAPPA2	FAM53C	PSMB4	HNRNPM	CAND1	NOP16	RPSA	STX7	SLC25A5	UFSP2	SLC2A13	KLHL2	CDK8	AKNA	TMEM106C	ARMET	GLRX2	DAD1	FKBP1B	RPL3	LMAN2	SMURF2	RPS12	XBP1	RPL35A	PPIA	SGK3	EEF1B2	C14orf109	LDHA	RPL8
GSE21096_REPETITIVE_CORONARY_STENOSIS_VS_CTRL_MYOCARDIAL_INFARCTION_DN	GSE21096_REPETITIVE_CORONARY_STENOSIS_VS_CTRL_MYOCARDIAL_INFARCTION_DN	ARHGEF28	GAB1	FIG4	TUBGCP4	MZF1	ANKRD17	GCGR	FLJ00050	CCND2	GUCA2A	SFI1	INMT	BRE	WNT6	CST6	ZNF76	RNF44	WDR82	ANAPC5	SLC10A7	C10orf49	RABGAP1	HRG	REG3A	EDNRA	HAUS8	PDE3A	MYOM2	TJP1	RGN	PCCA	PABPC1L	FUT2	TCEAL2	BAI1	PKP3	EVI5L	PRDX3	EMILIN3	DALRD3	PRSS12	FOXR1	BF	PRL	MFN2	BAIAP2L2	HADH	HLX
GSE21096_ISCHEMIC_PRECONDITIONED_VS_REPETITIVE_CORONARY_OCCLUSION_MYOCARDIAL_INFARCTION_UP	GSE21096_ISCHEMIC_PRECONDITIONED_VS_REPETITIVE_CORONARY_OCCLUSION_MYOCARDIAL_INFARCTION_UP	POLR2C	CITED2	FAM65B	GPAM	ADHFE1	FAM73B	ABHD14B	NOX3	MINK1	MFAP3	PIK3C2B	CENTG2	ZNF318	TTC13	C5orf66	DMD	EGLN1	ITGB5	RUFY1	XIST	ZNF571	THUMPD1	PAX5	ALKBH5	PAPD1	NFIB	CHKB	THNSL1	C17orf71	WDR68	RAPGEF2	EEPD1	ARHGEF2	S1PR1	CAT	RPRD1B	CBX7	PINK1	FMN1	SPECC1L	HOMER1	RBM26	GRAMD1C	TCEA2	SLC4A4	STRAP	GGNBP2	FAM108A5
GSE21096_ISCHEMIC_PRECONDITIONED_VS_REPETITIVE_CORONARY_OCCLUSION_MYOCARDIAL_INFARCTION_DN	GSE21096_ISCHEMIC_PRECONDITIONED_VS_REPETITIVE_CORONARY_OCCLUSION_MYOCARDIAL_INFARCTION_DN	DBF4	PSMB8	PSMB9	SUSD3	CCL4L	TCF19	MCPH1	C9orf16	RASGEF1B	C9orf21	HES6	FCGR1A	PAX2	HTR1D	ACOT7	KIAA1875	C20orf56	B2M	DDEF1	MAPK13	GEM	GMNN	XAF1	BFSP1	PLK3	SLC20A1	IRF7	ZNHIT2	STRA13	HSF4	IFI44L	SAA4	FKBP1B	PARP9	UBC	PSME1	ELA3A	IFRD1	PAQR7	CCNL1	ID3	CHRNB2	PHLDA2	TXN	SCLY	STXBP2	CDK7	NUBP2
GSE21096_ISCHEMIC_PRECONDITIONED_VS_REPETITIVE_CORONARY_STENOSIS_MYOCARDIAL_INFARCTION_UP	GSE21096_ISCHEMIC_PRECONDITIONED_VS_REPETITIVE_CORONARY_STENOSIS_MYOCARDIAL_INFARCTION_UP	UPK1B	PPP1R1A	C8B	ENPEP	GAB1	COL15A1	WDR82	DPP4	NOX3	SH3YL1	AP1GBP1	PPP1R13B	PCCA	ARGLU1	UQCC	VAC14	MYLK	ZBED5	GRB14	UBR2	RBM12B	AKAP9	DMD	SETX	PCGF6	PPARGC1B	POLI	PRDM4	KIAA1009	OSBP	NMRAL1	APOM	CHKB	ME3	ABHD14B	PCIF1	PTDSS1	S100A1	FN3K	DALRD3	CHMP7	PIK3C2B	ZBTB4	FAM69B	OSBPL1A	XIST	KAT2B	ITGB5
GSE21096_ISCHEMIC_PRECONDITIONED_VS_REPETITIVE_CORONARY_STENOSIS_MYOCARDIAL_INFARCTION_DN	GSE21096_ISCHEMIC_PRECONDITIONED_VS_REPETITIVE_CORONARY_STENOSIS_MYOCARDIAL_INFARCTION_DN	BAG3	CLU	KCNE3	SLC25A5	CHORDC1	AVL9	UFSP2	KLHL2	EIF3I	SLC39A10	SLC20A1	LGALS1	CCL2	ICAM1	TMEM106C	C14orf109	REXO2	JUNB	MITD1	PSMB4	DNAJB6	SMURF2	KDELR2	CDK8	EMD	IL2RG	TFG	NT5C	DEGS1	SEMA4A	C4orf45	DUSP5	SPTY2D1	ARPC5L	RPL28	REPS1	SLC2A13	RASSF1	ARMET	FSTL3	HRB	TMEM86A	CHP1	CEBPD	HSPA5	LDHA	MPDU1	SRPR
GSE21383_HIGH_PROLIFICACY_VS_LOW_PROLIFICACY_OVARIAN_TISSUE_UP	GSE21383_HIGH_PROLIFICACY_VS_LOW_PROLIFICACY_OVARIAN_TISSUE_UP	CHN2	C20orf108	ATG16L2	KIAA0100	ST8SIA1	ADAMTSL3	HSPE1	SIX1	GFOD2	C9orf86	THNSL2	WWC3	HTRA2	PIK3C2A	KCTD3	MTMR10	SNX29	TSPAN9	NAPRT1	RAB40B	CTBS	PACS1	JAM3	ATP9A	RPH3A	TP53I11	KIAA0182	RPS6KA6	ZNF518B	CPB1	CALCOCO1	FAM114A1	GNAZ	KCMF1	CXorf15	PTPRA	ARHGEF12	PREX	LONRF3	KIN	TPP1	NDST1	C18orf54	KCNH3	CIITA	CACNA2D4	EFNB2	DHRS4
GSE21383_HIGH_PROLIFICACY_VS_LOW_PROLIFICACY_OVARIAN_TISSUE_DN	GSE21383_HIGH_PROLIFICACY_VS_LOW_PROLIFICACY_OVARIAN_TISSUE_DN	IL21R	NOV	GJB1	EI24	CPPED1	ATL3	HIVEP3	BCAP29	C1orf107	FOXRED1	NAT13	USP40	PARD3B	CLEC10A	AP3M1	ANKRD29	ZWILCH	PAX5	GSTO1	KIAA1430	REEP1	FLRT3	CTSL2	ZFPL1	UTRN	MRPS31	COG6	CYP2U1	ZFAND2B	TST	ECHDC1	DYNC1LI1	UBXN4	GLRXL	GRINL1A	GPR158	NAAA	CYB5D2	TMEM170A	GNMT	GGPS1	C2orf47	SUB1	SLC6A15	ATP6V0D2	RRP12	TXNDC9	LSM12
GSE21663_CYCLICALLY-STRETCHED_VS_STATIC_AORTIC_VALVE_UP	GSE21663_CYCLICALLY-STRETCHED_VS_STATIC_AORTIC_VALVE_UP	LGALS1	FGF14	LYZL6	GJB2	PKIG	H1FOO	HIST1H2AL	THY1	SLC16A1	SIDT1	PLCE1	PHGDH	LARP7	NKX6-2	DDC	F12	RASL11B	KIF21A	NCAPG	APOL4	IER2	FAM72A	AP1M2	PSORS1C2	INMT	COL16A1	CPEB4	HSH2D	DNAJC1	AKAP12	SCFD2	FBLN1	TMC5	C9orf61	C7orf50	SPARCL1	MZF1	DEPDC7	ID4	TUBB3	HSPA6	IL6R	CLDN1	KRT19	PTN	KRT13	HCG_1788004	KITLG
GSE21663_CYCLICALLY-STRETCHED_VS_STATIC_AORTIC_VALVE_DN	GSE21663_CYCLICALLY-STRETCHED_VS_STATIC_AORTIC_VALVE_DN	UBE4B	MLLT4	BRD3	SAA3P	ATR	DAB2IP	ARRDC2	PGM1	SHMT2	RFX1	RFFL	TMEM181	LBR	FAM62B	PAFAH1B2	HK1	CLASP1	YAP1	ISCA1	L2HGDH	OXSR1	TOM1L1	SMARCAD1	C9orf5	HMG20A	PTGES	ALDOC	NUMA1	UGP2	ITGA5	FLOT1	ANKS1A	MYST3	CDYL	PBX2	TBC1D10B	SCAMP4	JARID1B	KIAA1109	TTC31	NCSTN	BATF3	GRAMD1C	MFSD6	NAALADL2	DDEF1	PGAM1	FIGF
GSE21663_5HT_AND_FLUOXETIN_TREATED_VS_UNTREATED_CYCLICALLY-STRETCHED_AORTIC_VALVE_UP	GSE21663_5HT_AND_FLUOXETIN_TREATED_VS_UNTREATED_CYCLICALLY-STRETCHED_AORTIC_VALVE_UP	C22orf39	GORASP1	VASH1	WFDC3	PIK3R2	NUMA1	SYK	ZNF219	COL7A1	C15orf33	SGSM1	GOLGA2	PTPRF	PLCD3	ATP9B	GRK4	RTN4RL1	KTELC1	RHBDF1	C16orf35	GNG12	MAGM	C10orf33	SAPS2	C7orf51	PYCRL	MUM1	C9orf61	CABI	C16orf13	ABCD4	REXO2	MROH1	PNUTL1	AMIGO2	NPHP1	SARM1	FLI1	BTBD6	PHF19	TAF6	KLF13	ATHL1	CBX6	CLK1	HIP1	NCOR2	GLG1
GSE21663_5HT_AND_FLUOXETIN_TREATED_VS_UNTREATED_CYCLICALLY-STRETCHED_AORTIC_VALVE_DN	GSE21663_5HT_AND_FLUOXETIN_TREATED_VS_UNTREATED_CYCLICALLY-STRETCHED_AORTIC_VALVE_DN	MRPS16	FUSIP1	PIGA	PIBF1	CTAGE4	TMEM201	C15orf48	XPO5	NLK	PGA5	UTP3	PAPPA2	DDX31	ZNF189	LRRC39	RRP15	C6orf211	NOL10	TFB2M	CCDC15	RDH16	AP1G1	TAC1	SOAT1	RCL1	PGM2	PAK1IP1	NEFM	AATF	YARS	NOX1	ZNF771	C4orf43	PRPF38B	AGPAT6	CCT5	C9orf80	MKI67IP	C12orf45	PPAN	RAN	SYMPK	RGS1	UFD1L	ZNF420	TIMM23	REV1	FAM117A
GSE21663_CYCLICALLY-STRETCHED_VS_STATIC_5HT_AND_FLUOXETIN_TREATED_AORTIC_VALVE_UP	GSE21663_CYCLICALLY-STRETCHED_VS_STATIC_5HT_AND_FLUOXETIN_TREATED_AORTIC_VALVE_UP	NPW	MXRA8	LUM	CNTNAP2	IGFALS	DCN	PTN	FILIP1	MYH9	TNNC1	GRK4	WASF3	COL8A1	PNUTL2	LPAR5	SFRP1	EPB41L3	VIM	TCEAL2	NTRK2	MAP2	COBL	C12orf36	SH3KBP1	MAGI2	PRELP	GPR116	FMOD	SCRN2	PAM	SPARC	CTGF	LOX	ACTN1	C2orf13	DEPDC7	PNMT	RABAC1	MXRA7	FBXL16	TTC7B	OGN	MYLK	ASPN	SMARCA2	PLS3	TMSB4Y	MAP2K6
GSE21663_CYCLICALLY-STRETCHED_VS_STATIC_5HT_AND_FLUOXETIN_TREATED_AORTIC_VALVE_DN	GSE21663_CYCLICALLY-STRETCHED_VS_STATIC_5HT_AND_FLUOXETIN_TREATED_AORTIC_VALVE_DN	RFC5	PKM2	YWHAE	C10orf119	MDH1	PRICKLE1	CTCF	USP28	ESCO1	HSDL1	VDAC2	UTP11L	USP39	NMBR	CAPZA1	SDAD1	RAB5B	GPI	MT-ND1	PSMC1	C2orf49	ARFGAP3	UBE2Z	NFE2L1	RANBP10	FKBP1A	PSMC2	DUSP11	RAB43	VDAC3	RNF114	LDHA	USP21	RPS6KA1	SFRS4	MYO19	NBEAL1	NPEPPS	TFIP11	PGK1	ABCF1	C18orf55	TRPM2	CXCR7	DAP3	RABGAP1	COX7A2	SCN2A
GSE22165_30MIN_METHYLENE_BLUE-TREATED_VS_CTRL_20MIN_POST_CARDIAC_ARREST_CEREBRAL_CORTEX_UP	GSE22165_30MIN_METHYLENE_BLUE-TREATED_VS_CTRL_20MIN_POST_CARDIAC_ARREST_CEREBRAL_CORTEX_UP	TIMP4	AMELX	FMO3	TRIM4	MSX1	TBX19	WNT2B	TP53TG3	LDLRAP1	KHDRBS2	KRTAP1-5	CKAP2L	GGT1	C7orf51	CARTPT	PHOSPHO1	PLEC1	GLRA2	GPR183	HIG2	KRT13	LYVE1	XKR6	SLC37A4	OIP5	UBE2S	UNC13C	LINC00336	SELL	FAM104A	VNN1	PRRX2	RHOT2	CCDC148	EIF4H	CNR2	LY6G6C	CACNA1S	MYO5C	CHST11	SLC6A3	NARS2	C1orf59	HAND1	RPS6KA2	HOXA6	CSRP3	NR0B1
GSE22165_30MIN_METHYLENE_BLUE-TREATED_VS_CTRL_20MIN_POST_CARDIAC_ARREST_CEREBRAL_CORTEX_DN	GSE22165_30MIN_METHYLENE_BLUE-TREATED_VS_CTRL_20MIN_POST_CARDIAC_ARREST_CEREBRAL_CORTEX_DN	CDH6	CHERP	MTRR	AUP1	RSBN1L	SOS2	ZNF322A	TRIP11	TRAPPC3	NIN	LOH12CR1	USP10	C1orf175	SSRP1	ENGASE	EPRS	ANKRD27	CCDC59	TNKS	CYFIP2	PARVG	THOP1	LMAN2	GGA2	CXorf38	PPAPDC2	GTF2H3	ABCB6	SET	STXBP3	DCX	RBMX	PTPRG	SSR3	EFTUD2	THOC4	MTF2	CCDC137	SAFB2	PHC1	KLHL20	FBXL12	ATG2B	LRRN2	LTBP1	PHF16	ZSCAN21	ARL13B
GSE22487_D7_VS_D0_NEONATAL_SKELETAL_MUSCLE_UP	GSE22487_D7_VS_D0_NEONATAL_SKELETAL_MUSCLE_UP	CCDC91	SLPI	RNF11	ATP5E	BUB1B	LMO2	RALB	SORL1	FTH1	IQWD1	AMIGO2	ACTA2	RHOBTB1	MAD2L1	EPS15	IGHM	VKORC1L1	NIPSNAP3B	SMC2	LRP6	ELK3	ZC3H11A	FMNL3	CFLAR	EGF	PGM2L1	PTEN	SYTL2	ERG	SLC9A2	DLG5	CD34	C1orf115	TMSB10	PDZD2	ANLN	YIPF6	WSB1	AQP11	CDC2	CSRP2	ADIPOR2	F11R	CDH5	ZNF32	CYP27A1	ARHGAP25	C16orf74
GSE22487_D7_VS_D0_NEONATAL_SKELETAL_MUSCLE_DN	GSE22487_D7_VS_D0_NEONATAL_SKELETAL_MUSCLE_DN	TXNDC11	ATP13A1	C14orf179	MTMR8	PEF1	FAAH	UBIAD1	DIP2C	ABCC10	TRAF3IP2	LEPRE1	SLC25A13	SAPS2	COQ4	TUFM	C7orf20	RASGRP4	SLC35D3	MESDC2	DARS	KLHL1	VAMP2	ERAL1	TBRG4	MANBAL	SOLH	ZNF670	BCS1L	TRDMT1	ACTN2	FHL1	EGLN3	CHCHD6	RNMTL1	LETM1	ZNF513	TMEM135	NUBP1	CHRAC1	TSEN15	LRRC24	SLC47A1	TRIM35	WDR82	SP2	RGS22	ZNF746	INVS
GSE22487_D14_VS_D0_NEONATAL_SKELETAL_MUSCLE_UP	GSE22487_D14_VS_D0_NEONATAL_SKELETAL_MUSCLE_UP	CDH5	YES1	AMIGO2	OPHN1	CCL4L	ARHGEF10L	MMRN2	CLSPN	MMP28	RGS5	SVIP	ERG	MST1R	C6orf204	EFNB2	PLEKHF2	F11R	CYP27A1	NUDT15	FLI1	CAV1	IGF1	MAPK6	CPN2	GBP2	TVB2	ZFP106	KAZN	NR4A2	CHD3	PLS3	MAP4K5	CFLAR	IGFL3	IGHM	MALL	MYCT1	TEAD1	RPRM	ALKBH5	MGMT	DGKG	FZD6	ST6GALNAC2	BVES	RNF11	SLC2A14	CAMK2G
GSE22487_D14_VS_D0_NEONATAL_SKELETAL_MUSCLE_DN	GSE22487_D14_VS_D0_NEONATAL_SKELETAL_MUSCLE_DN	TSEN15	RGS22	CHCHD6	TMEM69	SLC35D3	LRPPRC	CRK	TRDMT1	TUFM	COQ4	C14orf179	IPPK	TMCO6	PTGR2	LINC01465	UPF3A	FAAH	RAB1A	DMAP1	CCDC121	SFRS10	SYN3	BCS1L	GSPT2	C4orf37	NASP	SNRPA	POLR2H	PEF1	PRELID1	COQ7	C7orf20	LYRM2	TUBA3C	HARS	NME7	ARHGDIA	PNMT	NUPL1	HM13	AK2	CHERP	ABHD10	MTMR8	WDR82	YWHAH	SIKE1	C19orf43
GSE22487_D21_VS_D0_NEONATAL_SKELETAL_MUSCLE_UP	GSE22487_D21_VS_D0_NEONATAL_SKELETAL_MUSCLE_UP	GNAO1	SORL1	TPD52	EIF2AK2	PRR13	HLF	MAP4K5	SATB1	RGS5	JTB	CXCL14	ALCAM	RNF130	OPHN1	OXCT1	WNT5B	IFI44L	GRAMD2	CASP4	ADIPOR2	PSCD2L	UBR2	PPP1R1A	TEX2	B2M	KIF21A	RAMP1	VKORC1L1	CELSR2	SPAST	AMPD1	CDC34	TEAD1	USP18	KIAA2013	PGAM2	ZNF174	VAPA	SLC9A2	SPRR1A	BEST2	CD3G	MOSPD2	IGK	PAQR3	CMBL	IFITM3	ZNFX1
GSE22487_D21_VS_D0_NEONATAL_SKELETAL_MUSCLE_DN	GSE22487_D21_VS_D0_NEONATAL_SKELETAL_MUSCLE_DN	COQ4	TXLNA	LMNB2	RASGRP4	NUPL1	VPS26B	UPF3A	SFRS10	CRK	GKP3	TMEM69	ACTN2	TXNDC11	HARS	RGS22	TSEN15	CHCHD6	PRELID1	TNR	SLC35D3	MNS1	FUBP3	C7orf20	COPZ1	GSPT2	CCDC121	KLHL1	SIKE1	LINC01465	PEF1	HSPA14	EGLN3	LYPLA1	ISOC1	PROX2	SLC25A13	FAAH	MARS2	MESDC2	GTF3C6	SNRPF	PPA1	C19orf43	MTX1	SNRPA	NUBP1	C4orf37	SH3GL1
GSE22596_D1_VS_D0_JEJUNUM_SALMONELLA_TYPHIMURIUM_INFECTION_UP	GSE22596_D1_VS_D0_JEJUNUM_SALMONELLA_TYPHIMURIUM_INFECTION_UP	C1orf125	PRKCA	GPRC5B	PTGES	TEAD3	HSP90AA2	PLEKHG1	IQCK	C2	CSRP2	C4BPB	SELS	DERL3	SNCAIP	ROBO2	BF	ABRA	SLC25A38	IL1R1	JAKMIP3	LRRC4C	KIAA0774	NBAS	FAM12B	PDE4C	COL17A1	SERP1	STIP1	EIF3M	HPSE2	TARDBP	FAT3	FAM133A	PRSS7	C14orf38	IL8	TMEM66	ABTB2	TRIM4	GRAMD3	PPID	PLXNA2	VNN2	DLX2	LYN	HNRNPC	G0S2	SDF2L1
GSE22596_D1_VS_D0_JEJUNUM_SALMONELLA_TYPHIMURIUM_INFECTION_DN	GSE22596_D1_VS_D0_JEJUNUM_SALMONELLA_TYPHIMURIUM_INFECTION_DN	FOXF1	FZD5	SPAG7	C15orf48	MROH1	ARGLU1	EDIL3	CACNA2D1	DDX6	SIRT3	VPS53	NME7	BTBD14B	C21orf33	WSB1	PDE1B	RAD21	RFX7	RNF113A	CRIP1	NDEL1	PLXNA4	SH2B1	REC8	LIN7C	GFI1B	COX6A2	RNMTL1	KIAA0664	KDR	EML5	CCDC61	MTIF2	NET1	VAMP7	AXOT	SOLH	EXOC2	SCRIB	ANKRD13A	ATP9B	EFHA1	CPSF3	MTFR1	TBL3	NADSYN1	SFRS2IP	DPM2
GSE22596_D2_VS_D0_JEJUNUM_SALMONELLA_TYPHIMURIUM_INFECTION_UP	GSE22596_D2_VS_D0_JEJUNUM_SALMONELLA_TYPHIMURIUM_INFECTION_UP	KCNS1	EIF2S2	SRPRB	PPAN	MARS	RHBDD1	PHGDH	SMARCA1	PES1	NOL5A	SOD2	PLAG1	RCL1	AARS	DKC1	PBPL	SMARCC1	C10orf18	CCNL1	BAT1	PLEKHJ1	PRPF3	MAP3K4	LIF	GARS	ARMC6	BTAF1	C4A	RINL	DDX51	OTUD4	UHRF1BP1L	BXDC1	XPO4	ANGPTL3	ZNF259	ILF3	REG3A	FTSJ2	URB1	BF	PLEKHG1	ATF4	SMYD4	DLL4	FBXO38	GEMIN5	ERVWE1
GSE22596_D2_VS_D0_JEJUNUM_SALMONELLA_TYPHIMURIUM_INFECTION_DN	GSE22596_D2_VS_D0_JEJUNUM_SALMONELLA_TYPHIMURIUM_INFECTION_DN	C15orf48	NIPSNAP3A	CPEB4	PGLS	TLR6	SERF2	UQCC	DEGS2	C22orf32	TFPI2	OXCT1	EFHA1	EMID1	ETFDH	NFKBIL1	GAMT	FAM162B	KCNK9	PDHB	SNX27	CHCHD10	PKIB	OSBPL10	MGST3	C18orf19	DCI	CRIP1	LRRC15	VDAC3	CISD1	RBP5	KCNE2	PXMP4	C6orf138	UBAP2	ADAM5P	COX5B	PJA2	MAT2A	PHKB	EDNRB	CPD	NID1	ATP9B	MUT	CDH23	TMEM30A	PSD3
GSE22596_D1_VS_D0_COLON_SALMONELLA_TYPHIMURIUM_INFECTION_UP	GSE22596_D1_VS_D0_COLON_SALMONELLA_TYPHIMURIUM_INFECTION_UP	DNAJC16	NFYA	SLC5A1	CCDC137	SLC38A6	HECW2	AP3D1	WHSC1	PSMD3	COG3	HSP90B1	PLOD1	DTWD2	ZNF800	ATP6V1C1	ARHGAP26	RNF139	HSP90AA2	RAD17	CLTC	FGD4	WDR53	SPEN	GOLGA3	CNOT4	SLC28A3	FLVCR2	LPAR5	STIM2	CUL4A	BRWD1	C19orf6	PLAG1	FAM136A	HSPA5	GDI2	FBXL11	GLOD4	TMCC1	LARS	JMJD1A	SFRS1	LIMD1	TMOD1	ABT1	CAPRIN1	HMG20A	CRELD1
GSE22596_D1_VS_D0_COLON_SALMONELLA_TYPHIMURIUM_INFECTION_DN	GSE22596_D1_VS_D0_COLON_SALMONELLA_TYPHIMURIUM_INFECTION_DN	RPS4X	ROPN1L	GTF2IRD2	MORN4	HINT2	TMEM175	TNP2	PEX16	VDAC3	DZIP3	CCL2	PEX12	GIF	PYGL	SCRN1	PYCRL	NUBP2	RPS14	SESN2	CACNA2D3	RALGDS	PEMT	HTT	CNIH3	GPIHBP1	RCC1	C5orf13	OLFML1	OGDH	C20orf149	KLHDC3	ARHGEF40	WDR13	ANGEL1	PCDH18	STX3	NOD1	CCDC106	NDUFA3	MMP24	CD151	HEATR5A	CYB5R3	RAB3A	ZNF268	SELM	NDUFA12	AP4M1
GSE22596_D2_VS_D0_COLON_SALMONELLA_TYPHIMURIUM_INFECTION_UP	GSE22596_D2_VS_D0_COLON_SALMONELLA_TYPHIMURIUM_INFECTION_UP	RHBG	DNAJB2	PRKAB1	C3	BF	DOCK6	ZFYVE27	LTB	CREBZF	FES	ARHGAP26	RELA	NOTUM	IGSF9	SMG5	TSPAN17	ASCC3L1	AFF2	IRS2	ZNF236	ZNF629	CC2D1B	KCTD3	POLL	ADAMTS18	EGFR	IL27RA	DACH2	ZNF507	MEN1	MSRB2	TSPAN33	SDCCAG3	PPM1F	FGFR3	ZDHHC7	LAMB3	PPP2R3A	WDR81	NPEPPS	NUP214	TJAP1	CEP63	FEZ1	F11R	JARID1C	PDCD6	ITLN2
GSE22596_D2_VS_D0_COLON_SALMONELLA_TYPHIMURIUM_INFECTION_DN	GSE22596_D2_VS_D0_COLON_SALMONELLA_TYPHIMURIUM_INFECTION_DN	MYOD1	DUSP14	REV3L	NDUFA12	VTA1	C5orf13	ACTG2	ZC3H4	PEG10	IMMP1L	YWHAQ	LRRC17	RAP1A	SERPINA11	MYLK	NCAM1	RALGDS	PPP1R12B	STK38L	UBA3	CCDC23	FRZB	MRPL30	PRKCI	GLIPR1	FNDC1	PPP1R1A	HAND2	ANXA7	MATR3	MLF1	ACTR10	RHOA	SHC1	PP11	PHPT1	ZDHHC13	KIAA0528	REEP1	ANKRD46	RNF153	CADPS	NR1H4	TSG101	HBXIP	SMAP1	CCDC115	C16orf45
GSE22596_D6_VS_D0_COLON_SALMONELLA_TYPHIMURIUM_INFECTION_UP	GSE22596_D6_VS_D0_COLON_SALMONELLA_TYPHIMURIUM_INFECTION_UP	RAB4B	PSMD3	WASH1	ARHGAP1	CDKL3	PPP2R1A	GJB1	ST14	LETM1	CCDC137	ELMO3	CFL1	HLA-C	MAP3K11	MYO1C	RELA	CLPTM1L	TMEM63A	ARHGDIA	CLTC	MAN1B1	BLOC1S1	PATL1	RBM42	TXNRD3	STRN4	ADRM1	NRBP1	SH2B1	SPINT1	COMMD5	WBP2	PBPL	C6orf89	NEK6	UBE2Q1	CCNJL	PLBD2	ALDOA	BTG2	CXXC5	PREP	MBOAT7	APBA3	CRIPT	SCARB1	PKM2	MARK2
GSE22596_D6_VS_D0_COLON_SALMONELLA_TYPHIMURIUM_INFECTION_DN	GSE22596_D6_VS_D0_COLON_SALMONELLA_TYPHIMURIUM_INFECTION_DN	PRELP	DZIP3	SPEF2	C5orf13	MYO9A	PJA2	RPL30	PTPRS	NID2	LRRC17	RBM7	SLC2A12	RHOU	ACTG2	TAGLN3	FRZB	RBM9	BHLHB9	NCAM1	REEP1	TXNDC13	HECW2	HAND2	SCG2	MYLK	CADPS	INSR	PELI2	ZNF419	PLPPR3	SCN3A	FBXL2	NDRG4	PEG10	PAMR1	CAV1	FNDC1	ZNF789	ZNF268	DIP2C	CR1L	KLHDC5	RELN	RUSC2	ZNF423	RPS11	KCTD21	TPM1
GSE22596_D1_VS_D0_ILEUM_SALMONELLA_TYPHIMURIUM_INFECTION_UP	GSE22596_D1_VS_D0_ILEUM_SALMONELLA_TYPHIMURIUM_INFECTION_UP	LRRC4C	MMP7	CD14	EXPH5	C20orf118	WARS	IL12B	SBNO2	GTF2A1	PPAP2B	JUNB	DEFB1	SPDEF	FNDC3B	DCHS2	SULT2A1	CYP1B1	CACYBP	DNAJC10	CENTD1	CLIC2	MYLK	COL10A1	FMNL2	TXNRD3	SELE	ANTXR2	RETN	ASPHD2	RRAS	CEBPD	SERPINH1	CRYAB	MCL1	IL1RAP	PDIA4	SOD2	MAP3K8	TMEM53	IL33	HNRNPC	BTG3	SOCS3	RHOB	STEAP4	MCAM	GTF2IRD2	RASD2
GSE22596_D1_VS_D0_ILEUM_SALMONELLA_TYPHIMURIUM_INFECTION_DN	GSE22596_D1_VS_D0_ILEUM_SALMONELLA_TYPHIMURIUM_INFECTION_DN	ZSCAN21	EYA2	RCHY1	FABP6	DUSP28	ZFAND6	SLC38A9	CCDC152	LRRFIP2	MITD1	RBP1	XPNPEP2	FRK	ZNF184	NOC3L	ATXN1	ULK1	CIR1	WIZ	PSPC1	PEBP1	C11orf60	CHKA	KIAA1109	NET1	HMG2L1	RABGAP1L	MYLE	FAM78B	CNOT2	ADD3	RPRM	CLEC3B	THEM2	COL11A1	C1orf21	XYLT1	ARHGAP18	PKNOX2	PNRC1	SLC5A1	SETD6	FOXF2	USP2	PCBP4	AXIN1	DGKA	PARP2
GSE22596_D2_VS_D0_ILEUM_SALMONELLA_TYPHIMURIUM_INFECTION_UP	GSE22596_D2_VS_D0_ILEUM_SALMONELLA_TYPHIMURIUM_INFECTION_UP	C1S	DR1	TXNRD3	HSP90AA2	CDH5	CSRP2	RASD2	FAR1	PECAM1	PPID	ATP2C1	TAF12	MCAM	E2F7	KCTD12	MIOX	MUSK	RNASE4	TRIM45	SBNO2	TGM3	PPFIBP1	ARID5B	ITGA2	RYBP	UBE2S	RHBDF1	TMEM14C	DNM1L	TEAD4	ENC1	FYTTD1	BTG3	ESF1	MARCKS	MYD88	RCBTB2	DYNLL1	WARS	RHOB	COL4A2	LARS2	TFE3	AP3D1	RGS7	EPB41L2	ZFYVE16	MAP3K20
GSE22596_D2_VS_D0_ILEUM_SALMONELLA_TYPHIMURIUM_INFECTION_DN	GSE22596_D2_VS_D0_ILEUM_SALMONELLA_TYPHIMURIUM_INFECTION_DN	C9orf142	RPRM	FABP6	XPNPEP2	RBP1	EYA2	PGLS	ARSE	FMOD	EPHA3	GKP3	ARHGEF19	OGDH	PCYT1A	FBP2	PLK3	GLI2	EFEMP2	SLC5A1	CCDC152	PLXNB2	BAIAP2L2	TPPP	COX4I2	SLC16A5	RBM3	MEI1	MPP1	CAMK2G	GRHPR	PPP1R12C	MAF	TRPM4	DCI	ALDOB	MYO1A	SRGAP3	USP2	TREML2	KDSR	NET1	CES1	EMID1	FAM108B1	DPP7	FAM81B	FXYD1	SLC22A23
GSE22596_D6_VS_D0_ILEUM_SALMONELLA_TYPHIMURIUM_INFECTION_UP	GSE22596_D6_VS_D0_ILEUM_SALMONELLA_TYPHIMURIUM_INFECTION_UP	SNAP23	EFEMP2	HTRA1	MXRA5	SORBS1	TNFRSF17	MSRB3	CFL2	PHKB	LTBP4	SFRP1	SEC62	SMARCD3	LAMC1	ACTR10	MFRP	ITGA9	ABCA5	COL6A3	ANTXR1	ARSG	EDNRB	SRI	LIMD1	LHFPL2	WFDC1	TAGLN	SRPR	CTSL2	RCN3	LXN	CMTM6	FHL1	LOXL2	CST3	PLS3	HLA-DQB2	ARFGAP3	ZNF423	GJA1	TMEM39A	PTX3	SPARCL1	GABARAPL2	ADAM5P	MCAM	EMILIN1	CAP1
GSE22596_D6_VS_D0_ILEUM_SALMONELLA_TYPHIMURIUM_INFECTION_DN	GSE22596_D6_VS_D0_ILEUM_SALMONELLA_TYPHIMURIUM_INFECTION_DN	RAD23A	SLC25A14	C9orf142	PHF21B	ENGASE	RAE1	RAD23B	ALG10	PCBD2	G6PD	MUS81	KIAA1407	IFT88	PLXNB2	IFT172	PACRGL	PPP1R12C	MPL	SPNS2	ILKAP	PMFBP1	RBM10	DNAJA1P5	ALG13	VCP	MIB2	BAP1	DIP2B	POP7	HIST2H3D	CENPJ	C17orf95	OXR1	NUP214	TKTL1	DNAJC8	TOE1	LRRC24	C18orf21	ANKLE2	HMGA1	CDC23	HMG2L1	PTPRA	DNAH3	SAPS3	PSPC1	SYCP1
GSE22782_D5_VS_D0_ALVEOLAR_MACROPHAGES_PRRSV_INFECTION_UP	GSE22782_D5_VS_D0_ALVEOLAR_MACROPHAGES_PRRSV_INFECTION_UP	ETS2	CLECL1	SLC39A14	C1R	CRELD1	CCBE1	TTC1	IL1RAP	LYRM1	BMP8A	HSP90AB1	ATP2A2	SH3BGR	MAP2K1IP1	C22orf33	HSPE1	TOB1	SIP1	GJA10	DNAJB4	NDUFC2	ZNF598	MED10	SMEK2	HIST2H2AA3	SELP	C12orf4	MRPL42	SNRPC	HIST1H2BE	MAPK14	OSTC	GGH	HIST2H2BE	NUP50	SPARCL1	C18orf21	GOLM1	GLRX2	PSMA6	HCFC1R1	STK38L	GPR137B	ERVWE1	SCARB2	HSPB1	EMP1	CCR5
GSE22782_D5_VS_D0_ALVEOLAR_MACROPHAGES_PRRSV_INFECTION_DN	GSE22782_D5_VS_D0_ALVEOLAR_MACROPHAGES_PRRSV_INFECTION_DN	SCAMP2	CLCN3	TYMS	BCLAF1	HIPK1	CASC2	MYH10	GPX1	TBC1D20	PIK3R2	PIGO	BHLHB3	USP1	SIRT2	SFRS5	RORB	SFRS2IP	VPS26B	VPS13C	GDE1	TMEM50B	C16orf72	OSBPL9	COL24A1	PPARG	SLC35A1	IGHV@	DMRT1	ENPP4	EPN2	LRRK1	EXOD1	XPO6	RBM35A	CRY1	PLXDC2	SMAD2	ZNF205	PAN3	UBR7	MCM5	LRRCC1	RDBP	AKAP11	BTBD7	NASP	RAMP2	WDR44
GSE23503_RESVERATROL-SUPPLEMENTED_VS_UNSUPPLEMENTED_HIGH-FAT_DIET_9MONTHS_PBMC_UP	GSE23503_RESVERATROL-SUPPLEMENTED_VS_UNSUPPLEMENTED_HIGH-FAT_DIET_9MONTHS_PBMC_UP	MAP1LC3B	TROVE2	PLPPR3	POLR2D	CDH24	CD46	TMEM63A	PGS1	NCF4	MEF2B	BYSL	FAM175B	IRF3	LIM2	RPS3	CAPN9	LMAN2L	BRF2	RPS17	C19orf22	MAX	TM2D2	ITGB6	B3GNT4	PKD2	ECH1	PCBP3	POLR3A	HS1BP3	OPRS1	ACBD3	GTPBP2	SLC12A1	C6orf124	CTHRC1	PACSIN3	KIAA1328	CCDC123	DHRS1	MTTP	C9orf123	ZNF382	FNBP1	CDK5RAP3	TFCP2	DDN	POLR3GL	CDX2
GSE23503_RESVERATROL-SUPPLEMENTED_VS_UNSUPPLEMENTED_HIGH-FAT_DIET_9MONTHS_PBMC_DN	GSE23503_RESVERATROL-SUPPLEMENTED_VS_UNSUPPLEMENTED_HIGH-FAT_DIET_9MONTHS_PBMC_DN	FAM107A	C13orf15	HSPD1	PTMA	YTHDF2	BCL11B	SFRS3	MFRP	ATP5B	NFE2L3	ZBTB1	FANCL	AEBP2	CNTNAP5	PAXIP1	DYRK1A	PYHIN1	C2orf55	MLLT3	RPL36A	C10orf59	DDX10	C4orf32	GATA4	TRIM55	CDKN2AIP	HNRNPF	BCOR	HNRNPU	ALKBH8	GRK5	RPS3A	ANKRD55	VEZF1	MCART6	MACC1	NEFM	OR13A1	SMPDL3A	ST13	SFRS10	SYT1	RPS23	HIVEP2	SH3RF2	PBX1	FAM60A	SLC6A7
GSE23596_STREPTOCOCCUS_SUIS-INFECTED_VS_CTRL_SPLEEN_3DPI_UP	GSE23596_STREPTOCOCCUS_SUIS-INFECTED_VS_CTRL_SPLEEN_3DPI_UP	ZNF74	DYNLL1	PRKAB1	TCP1	MYD88	C18orf1	DUSP5	SERPINB1	RBM15B	STAT3	C18orf58	RASGEF1C	SRM	GPX4	BZW2	DHX32	MAP3K9	JAK3	KLB	HSPA9	FAM111B	IL10RB	TLK2	PTPN9	STIP1	TMBIM1	AMPD1	GPX3	POLR3D	ALKBH5	CSDA	MAPK14	BCAP31	LTBR	HPR	CD163	DKC1	CCT2	ADCY10	MRPL18	CEBPD	HYAL2	CTNND1	HIGD1B	CCT4	SMN1	HEATR1	MYC
GSE23596_STREPTOCOCCUS_SUIS-INFECTED_VS_CTRL_SPLEEN_3DPI_DN	GSE23596_STREPTOCOCCUS_SUIS-INFECTED_VS_CTRL_SPLEEN_3DPI_DN	LACTB2	DCLK3	PAPD4	C1orf156	SLC40A1	MITD1	LMBRD1	LRIG3	FGF1	C4orf45	ANKRA2	SFRS5	CBX3	RBBP8	PEX3	MAF	FAM161A	RSRC1	PAK1	C16orf74	NCOA4	RMND5A	CLEC10A	CCDC14	SRPK1	SRBD1	STK39	CRBN	RHOBTB1	GPR125	NUDT6	BCL11B	ARHGAP18	TMEM134	DNAJC6	SPG21	CAB39	NR1D2	USP33	PDS5A	JMJD1C	SNX16	CTDSPL2	KIAA1109	TBL1X	TRMT11	TMEM159	FAM76A
GSE23751_STREPTOCOCCUS_SUIS-INFECTED_VS_UNINFECTED_6HPI_CHOROID_PLEXUS_EPITHELIAL_CELLS_UP	GSE23751_STREPTOCOCCUS_SUIS-INFECTED_VS_UNINFECTED_6HPI_CHOROID_PLEXUS_EPITHELIAL_CELLS_UP	NCDN	PAK1	ADAT2	CLIP1	C15orf15	PTPN12	UBR5	KHDC1	DST	UMPS	RASSF6	KCNN3	RAB5B	TP53	ZBTB33	RHPN2	SLC35A1	RAMP3	C12orf23	IL4R	ISG15	RQCD1	SEMA6D	MEPCE	C20orf94	TMEM41B	RAF1	CDC42SE1	FSTL5	SMARCA5	STK40	AMD1	GUCY2C	BEST2	P2RX2	SMC1A	BTBD10	PTPN9	EDA	EDN1	FOXP1	KLHL18	OSGIN2	TOPORS	WDR51B	CEP350	RARB	C4orf50
GSE23751_STREPTOCOCCUS_SUIS-INFECTED_VS_UNINFECTED_6HPI_CHOROID_PLEXUS_EPITHELIAL_CELLS_DN	GSE23751_STREPTOCOCCUS_SUIS-INFECTED_VS_UNINFECTED_6HPI_CHOROID_PLEXUS_EPITHELIAL_CELLS_DN	STIM1	GGA3	TMEM199	DHRS3	FBXW4	SPOP	TMEM9	CNIH	CHST14	PTGR1	ZNF449	LRRC16A	SLC25A1	TTC9	PDZD11	PPFIA3	SCAMP3	ACSF2	TMEM186	HDAC3	SEC22C	MST1R	CDK4	C9orf95	C18orf22	NECAB1	CACNB3	HNRPLL	LAT	SEPN1	LYPLA3	PRKG2	MORN4	SLC35B3	DHDDS	YIPF1	AEBP2	ANAPC5	MLL2	ELAC2	SPFH1	ACBD6	FZD8	BET1L	PARP6	CYB5R3	RCOR3	CTNND1
GSE23751_CAPSULE-DEFICIENT_STREPTOCOCCUS_SUIS-INFECTED_VS_UNINFECTED_6HPI_CHOROID_PLEXUS_EPITHELIAL_CELLS_UP	GSE23751_CAPSULE-DEFICIENT_STREPTOCOCCUS_SUIS-INFECTED_VS_UNINFECTED_6HPI_CHOROID_PLEXUS_EPITHELIAL_CELLS_UP	ANKFY1	PLEKHB2	PLEKHA7	NEFH	XIAP	HCG_1818783	SCARB1	CASP8	C21orf91	STK4	CYYR1	PYY	SIX1	ECE1	WBP4	RYBP	KREMEN1	LZTS1	G3BP1	KIAA0323	RASGEF1A	CLGN	SEC23B	RGL1	GRHL3	EGR1	TRPM2	RARB	C12orf23	DGKI	AFTPH	EDA	EIF4EBP1	CMTM6	NFE2L2	SULT1E1	EHF	CCL2	ATP10D	JUND	AGRP	GRIA1	SERTAD1	IRF2BP2	C1orf173	EPAS1	DEK	CDC25A
GSE23751_CAPSULE-DEFICIENT_STREPTOCOCCUS_SUIS-INFECTED_VS_UNINFECTED_6HPI_CHOROID_PLEXUS_EPITHELIAL_CELLS_DN	GSE23751_CAPSULE-DEFICIENT_STREPTOCOCCUS_SUIS-INFECTED_VS_UNINFECTED_6HPI_CHOROID_PLEXUS_EPITHELIAL_CELLS_DN	ILKAP	BAT4	PRDM4	SR35	MKNK1	NECAB1	U2AF2	HARSL	MRPS23	ETFBKMT	CD1D	C16orf80	RASIP1	TFDP1	KLHDC3	THTPA	TTLL4	LINC00116	ROMO1	RNF26	ANKRD55	EXOC7	ZNF274	RFWD2	NIPSNAP1	SIRT3	GRLF1	BRF1	KCNQ2	MEN1	LYRM1	SEC31B	LY96	HSDL1	FRMPD4	MAP3K12	C14orf133	PDXP	MON1A	SCAMP5	CHST14	MFSD5	CHMP6	SMYD5	LPCAT4	DCAKD	C6orf66	C17orf68
GSE24239_WASTING-SENSITIVE_VS_WASTING-INSENSITIVE_SKELETAL_MUSCLE_ACUTE_QUADRIPLEGIC_MYOPATHY_MODEL_UP	GSE24239_WASTING-SENSITIVE_VS_WASTING-INSENSITIVE_SKELETAL_MUSCLE_ACUTE_QUADRIPLEGIC_MYOPATHY_MODEL_UP	PA73	DUSP28	MAPK1	GRHPR	SAR1B	HOXB6	RGS7	GLRA2	TSPAN31	MBP	CDC2L2	FLCN	UBE2J2	EIF4EBP3	EXOC6B	CCDC129	GNAQ	HOOK3	GNAI2	APPBP2	CCDC132	BECN1	KLB	ELAVL1	MED23	CDC42BPB	TFB1M	SMG1	CNIH4	CEP70	CTHRC1	PMFBP1	FBXW11	WWP1	NUDT3	GTF2F2	AP4S1	RAB4B	PPM1G	ERICH6B	GRIA3	TLE1	ARL8B	SFXN1	AP2B1	EDC4	RANGRF	HCG_1818458
GSE24239_WASTING-SENSITIVE_VS_WASTING-INSENSITIVE_SKELETAL_MUSCLE_ACUTE_QUADRIPLEGIC_MYOPATHY_MODEL_DN	GSE24239_WASTING-SENSITIVE_VS_WASTING-INSENSITIVE_SKELETAL_MUSCLE_ACUTE_QUADRIPLEGIC_MYOPATHY_MODEL_DN	MAP3K15	KLF7	CYCS	DLD	LRP5	CARD9	RPL34	SMYD2	PAK2	DNAI2	TIGD3	UQCRFS1	KIAA0664	RPL37	IL13	TMEM185A	COX10	SLC25A3	RPL36A	C10orf46	SLC30A9	KCTD9	TPSG1	SNRK	PMPCB	PKP4	USP9X	GPRC5D	CUX1	PYGB	MANEA	EFHD1	MCM2	MAGI3	IQUB	CWC22	GPR173	FECH	GSAP	PRKCSH	TRIM41	FBXW7	KIAA1033	SIRPA	TARSL2	MCM5	RPL7	WNT10B
GSE24239_D5_VS_D1_WASTING-INSENSITIVE_SKELETAL_MUSCLE_ACUTE_QUADRIPLEGIC_MYOPATHY_MODEL_UP	GSE24239_D5_VS_D1_WASTING-INSENSITIVE_SKELETAL_MUSCLE_ACUTE_QUADRIPLEGIC_MYOPATHY_MODEL_UP	POLR2I	LTBR	HABP4	RPL11	ORMDL1	HSPA8	RPS14	EEF2	PLEKHM2	UTP14A	CCDC126	UBAP1	EIF3M	CSNK2A2	RPL24	AP3D1	RPL6	NAP1L1	CBFB	RNF2	BTF3	ST13	POGZ	APPBP2	TIP1	SDCCAG3	NUP54	RPL7	RPS7	CD63	C1orf9	BMS1	CENPC1	ATF4	EIF3E	RPL15	DLEU1	POLR1D	RNF220	TCEB1	CSDA	RPL4	ZFP36L2	RPS15A	PDE6D	ARPC5L	ARHGAP26	RPL36A
GSE24239_D5_VS_D1_WASTING-INSENSITIVE_SKELETAL_MUSCLE_ACUTE_QUADRIPLEGIC_MYOPATHY_MODEL_DN	GSE24239_D5_VS_D1_WASTING-INSENSITIVE_SKELETAL_MUSCLE_ACUTE_QUADRIPLEGIC_MYOPATHY_MODEL_DN	RASL12	MAP2K6	CLCN4	FAM162A	MPI	MLF1	C16orf33	LTBP4	HOXA10	KLHDC3	PPARGC1B	PBLD	HADH	UROS	NUDT6	KIAA1370	MPND	DALRD3	MCCC2	FECH	C5orf13	PLBD1	TK1	RGN	TRAPPC6A	DBI	FAHD2B	MRPS36	ECHDC2	SLC4A8	LDHD	FRY	EEPD1	TMEM38A	RTN4	ZBED5	NDUFA2	COL15A1	SDHC	CYP27A1	COX7C	C10orf32	PRKAB2	BCAM	SH3YL1	PALLD	C7orf30	TRMT61B
GSE24239_D5_VS_D1_WASTING-SENSITIVE_SKELETAL_MUSCLE_ACUTE_QUADRIPLEGIC_MYOPATHY_MODEL_UP	GSE24239_D5_VS_D1_WASTING-SENSITIVE_SKELETAL_MUSCLE_ACUTE_QUADRIPLEGIC_MYOPATHY_MODEL_UP	LONP2	GRHPR	RRP9	MPP6	CAMSAP1	RPL7	SECISBP2	RPS9	FBXO38	EIF4A3	GGA3	TM2D1	FAM160B2	RPS18	ATP6V1B2	PSMD8	PPM1G	RAP1B	C20orf11	MPP1	RPL22	PES1	PRMT5	PHC1	ZNF598	VDAC3	RPL14L	ETF1	CCNE1	DDX54	FLCN	GMPS	XRCC5	TBCA	SEC24C	RPL15	PSMA3	RORA	UBE2J2	WAC	HGS	RPL27	MBP	DBNL	SLCO3A1	BAI3	GEMIN5	GSTP1
GSE24239_D5_VS_D1_WASTING-SENSITIVE_SKELETAL_MUSCLE_ACUTE_QUADRIPLEGIC_MYOPATHY_MODEL_DN	GSE24239_D5_VS_D1_WASTING-SENSITIVE_SKELETAL_MUSCLE_ACUTE_QUADRIPLEGIC_MYOPATHY_MODEL_DN	NDUFB11	COX8A	CYC1	ANGPT1	GLRX5	HADH	SLC25A3	DYRK1B	PRDX3	RGS3	UQCC	ECHDC2	PGK1	IDH3A	NDUFS2	ATP5L	NRAP	EPDR1	COX4I1	MIPEP	PTPRK	NFS1	ALAS1	NDUFB7	NDUFB8	MDH1	CRIP2	ACAA2	SORD	LAMB2	ALS2CR2	MFGE8	COX7B	BSG	ACO2	ALKBH8	COX5A	NDUFA3	ATP5J2	MB	UQCR	PLEKHB2	GALNS	MALL	NDUFB9	PTPMT1	SLC25A12	NDUFB5
GSE24762_REGENERATED-DERIVED_VS_NATIVE-DERIVED_ENDOTHELIAL_CELLS_UP	GSE24762_REGENERATED-DERIVED_VS_NATIVE-DERIVED_ENDOTHELIAL_CELLS_UP	BTK	TDRD6	LRP11	FGF11	C2orf64	FGD4	ARPC5	SORBS2	STX12	ETV5	RANBP9	ZNF436	PHKB	SLC8A1	STIM2	SCOC	TMSB4Y	RIOK3	SALL2	IGJ	MORN2	NUDT4P1	SMYD1	NCOA4	ENPP1	SLC16A4	SH3PXD2A	PPFIBP1	TATDN1	KCTD12	DUSP6	UBE4A	PALMD	ENO3	ZNF644	SATB1	ITIH5	LACTB	SUMF1	CSRP2	HAS3	ZNF716	LIMA1	ZNF664	SYT1	CACHD1	CHURC1	NDUFB1
GSE24762_REGENERATED-DERIVED_VS_NATIVE-DERIVED_ENDOTHELIAL_CELLS_DN	GSE24762_REGENERATED-DERIVED_VS_NATIVE-DERIVED_ENDOTHELIAL_CELLS_DN	ZNF423	TTC39A	SKAP2	HOXA3	EMILIN1	HOXA2	RPL7A	HOXA1	CCDC86	LUC7L	SRRM1	PRPF38A	CDKN2AIPNL	POLR2H	FAM44A	JPH4	PSMB1	OXA1L	PSMB8	MFSD2	FBL	IMPA2	U2AF1	HAS2	CFP	ING1	TMEM50A	PHF15	OLR1	POLR1C	GLTSCR2	U2AF1L4	MSTN	ENSA	TBRG1	SDHB	DLG3	RHBDD3	FOXC2	HOXB3	ZCCHC14	C9orf97	FER	IL18BP	DNPEP	GNG3	TAP2	AREG
GSE24889_STREPTOCOCCUS_SUIS-INFECTED_VS_CTRL_24HPI_BRAIN_TISSUE_UP	GSE24889_STREPTOCOCCUS_SUIS-INFECTED_VS_CTRL_24HPI_BRAIN_TISSUE_UP	CIC	AGRN	CARTPT	ANKRD9	ANAPC2	BCLAF1	MARCH6	AP1B1	E2F3	COBL	C9orf25	SLC20A2	MAP3K7IP3	CELSR2	FAM84A	NFIC	AGPAT3	GPAM	F5	ANKRD29	AP3D1	MCCC2	FOXQ1	FGFR3	TIMP3	C20orf108	RASA1	FBXO31	WASL	LNX1	DAB2IP	SMAD3	CLEC3B	HRH1	BMPR2	CSTF1	DUSP6	HEY2	PTHLH	PAK7	SYNPO2	C15orf54	RAI1	FREQ	AHR	SNN	NTRI	SLC2A1
GSE24889_STREPTOCOCCUS_SUIS-INFECTED_VS_CTRL_24HPI_BRAIN_TISSUE_DN	GSE24889_STREPTOCOCCUS_SUIS-INFECTED_VS_CTRL_24HPI_BRAIN_TISSUE_DN	PMM1	FLVCR2	SLC16A10	SH2D4A	FAM165A	NMB	SLC39A4	PSTPIP2	APPBP2	ARG1	L1CAM	KRIT1	C11orf88	CYB5B	HENMT1	LYRM1	THOC4	IFI16	EIF4A1	PSMC4	ATP11B	C1orf123	KATNAL1	RPL19	ARRDC4	PSCD2L	CCDC99	DUSP27	POLH	SEMA4G	S100A1	DCBLD1	USP12	CDC2L5	NFKBIB	OPLAH	JOSD2	MIXL1	ESR1	ZNF407	CEL	ZNF524	GPR173	PRKX	MRTO4	DCLRE1A	FAM173B	SCTR
GSE24889_STREPTOCOCCUS_SUIS-INFECTED_VS_CTRL_24HPI_PBMC_UP	GSE24889_STREPTOCOCCUS_SUIS-INFECTED_VS_CTRL_24HPI_PBMC_UP	ATP2A3	CARD9	LAPTM5	BAT4	CTSB	ELOVL5	FUT1	TMEM91	AIF1	ABI3	CCNL1	ANXA5	EZH2	CYBRD1	MGAT1	MAPKAPK3	FAM55A	HIST1H3A	SYTL2	REXO5	LYZ	EML2	CCNE1	TCEAL8	RAP1GDS1	TMED5	ETFB	NDRG3	LMBR1L	AXL	ARL8A	METT5D1	AOX1	TXNDC17	SEC13	NENF	PARK2	SUMF1	IYD	HIST1H2AK	ARPC3	NDUFC2	MMRN2	SPINT2	PLBD1	AFF1	CCL5	C5orf33
GSE24889_STREPTOCOCCUS_SUIS-INFECTED_VS_CTRL_24HPI_PBMC_DN	GSE24889_STREPTOCOCCUS_SUIS-INFECTED_VS_CTRL_24HPI_PBMC_DN	ELA3A	CSN2	ISCA1	MRAP	MTMR2	RBM19	AHR	H2AFY2	KIAA1045	NKRF	CHN1	KIAA1549	CEACAM1	COL14A1	COL9A1	CYB5D2	CA3	PLXDC1	HBZ	PERP	IGKC	FAM165A	BZRPL1	RPH3A	CTTNBP2	TMEM216	TLL1	C16orf88	PRDX2	NOLC1	C10orf49	MVK	DNAH14	DNAJB2	PLEKHA2	ALK	AMN	NTRK1	TRMT1	ADAMTS12	IGSF3	JOSD2	FXYD3	MXRA8	ZIC4	SS18L1	CGN	GPR144
GSE26095_PROLIFERATIVE_VS_NON-PROLIFERATIVE_DEEP_WOUND_SKIN_CONES_20WK_UP	GSE26095_PROLIFERATIVE_VS_NON-PROLIFERATIVE_DEEP_WOUND_SKIN_CONES_20WK_UP	MPHOSPH10	RSBN1L	NT5E	RALY	IQCG	UBE2E1	IRF2BP2	DDX21	C14orf4	NRG3	SFRS2	YEATS2	NDFIP2	HNRPLL	COBLL1	ICE1	BRWD2	PRKCA	EFHA1	SELENOT	MPDZ	TTC14	CETN3	PDS5A	PRNP	ABLIM1	SRRM1	FUBP1	JMJD2A	ORMDL1	XRN1	EIF1AX	C10orf46	EIF5B	FAM84B	PDCD10	MLL5	CHMP5	PRKACB	MCC	CCDC76	TPM1	SFRS11	MAP3K5	RBM35B	GNG5P2	XPNPEP1	ZNF330
GSE26095_PROLIFERATIVE_VS_NON-PROLIFERATIVE_DEEP_WOUND_SKIN_CONES_20WK_DN	GSE26095_PROLIFERATIVE_VS_NON-PROLIFERATIVE_DEEP_WOUND_SKIN_CONES_20WK_DN	SIDT2	PRKAG3	HLX	CHCHD5	CASTOR1	HTR2A	ZFAND2B	PRNPIP	GRK4	B3GALT6	NDUFS8	COL18A1	GNAO1	GAPDH	SLC25A25	RET	CHCHD10	RNF113A	C3orf10	FBXL15	EIF3C	NMNAT1	IL17B	RPL28	C22orf9	VEGFB	SLC25A1	IGLC1	PCBD1	C21orf57	RENBP	MTX1	RDBP	MRPL17	POLR2L	C19orf54	DLGAP4	NLN	SLC7A7	LAGE3	SRP68	DCBLD1	PC	PGAM2	OAF	SCPEP1	IFITM1	GALNTL1
GSE26663_SEDENTARY_VS_EXERCISE-TRAINED_INTERNAL_MAMMARY_ARTERY_ENDOTHELIUM_UP	GSE26663_SEDENTARY_VS_EXERCISE-TRAINED_INTERNAL_MAMMARY_ARTERY_ENDOTHELIUM_UP	RBM17	U2AF1	CRY1	DDX17	NCKAP1	COQ7	GNAZ	HNRNPA3	HSPA8	SFRS2IP	RALY	ARL5A	GLYR1	RGL1	RAB35	TMEM111	PRPF4B	KPNA4	RPS27	PSMA7	SMAD4	UBE2N	RNPEPL1	AFF2	RAB6IP1	OTUD3	CDC2L2	UBN1	MRPL20	THOC4	CTNNBL1	PLAGL1	LARP4	MED4	DDX39	UBE3A-AS	MRS2	MARCKSL1	CCNA1	MESDC1	PTPN1	CYP26B1	GPX4	CASC3	PSMC2	WBSCR16	IWS1	WWC3
GSE26663_SEDENTARY_VS_EXERCISE-TRAINED_INTERNAL_MAMMARY_ARTERY_ENDOTHELIUM_DN	GSE26663_SEDENTARY_VS_EXERCISE-TRAINED_INTERNAL_MAMMARY_ARTERY_ENDOTHELIUM_DN	NID2	FBLN2	GLB1	TFF2	CLSTN1	MFSD6L	NTNG1	TIMP3	TCTN1	CASK	TPCN2	PRLR	CCDC144B	SULT1A2	SCAP	MTFMT	EVI1	PTPN23	UNC84B	MUM1L1	CHN2	PLK1	GTPBP2	CILP	C15orf33	FKBP1B	SUMF1	GLB1L	NAALADL2	C1orf125	TANC2	QSOX1	WDFY4	CXorf38	C9orf58	PIK3IP1	SGSH	CAPRIN2	MAG	INO80D	SIDT2	MRGPRX2	MANSC1	C16orf62	ELN	CYP27C1	FAM133A	B3GNT6
GSE26663_SEDENTARY_VS_EXERCISE-TRAINED_BRACHIAL_ARTERY_ENDOTHELIUM_UP	GSE26663_SEDENTARY_VS_EXERCISE-TRAINED_BRACHIAL_ARTERY_ENDOTHELIUM_UP	CRY1	CDK8	PTMA	CCNA1	FAM65B	MRPS27	EIF4EBP2	FGD4	CCDC114	CPM	UBA2	PPM1G	WDR82	ZC3H18	GADD45A	CLEC3B	GNAS	LMNB1	RASGEF1B	A2M	DNAJA1	PIK3AP1	VNN2	HSPA8	DLC1	FCGR3B	RAB6IP1	TMED5	PHF16	DDHD1	ARIH1	RBM17	HNRNPAB	NOL4	FCGR2B	EPB41L3	HCK	URB1	DDX39	TIMM23	HNRNPH3	BLNK	PACSIN2	ATP13A3	CD53	HNRNPM	GSPT1	TCP1
GSE26663_SEDENTARY_VS_EXERCISE-TRAINED_BRACHIAL_ARTERY_ENDOTHELIUM_DN	GSE26663_SEDENTARY_VS_EXERCISE-TRAINED_BRACHIAL_ARTERY_ENDOTHELIUM_DN	PTGR1	NNAT	SERPINE2	LGALS3	ARHGEF19	EIF4B	SIRT3	COL4A5	COPG2	TJP3	GMDS	CDO1	MAG	CAPN10	SUSD1	SCCPDH	ACBD6	BHLHB9	SFXN4	RPSA	FKBP1B	TRAPPC6B	NDUFA12	SUMF1	ALDOC	C1orf58	SERINC2	ABCB6	COX7A2L	PIK3IP1	SMIM7	C18orf21	EGF	C14orf124	SULT1A2	RNF187	CINP	C6orf1	TMEM25	ARL6IP5	SERPINB7	PNPLA8	STOML1	GPR137	IL6	NUDT12	WDR72	HEXIM2
GSE27000_HIGH-SHEDDING_VS_LOW-SHEDDING_SALMONELLA_TYPHIMURIUM-INFECTED_2DPI_BLOOD_UP	GSE27000_HIGH-SHEDDING_VS_LOW-SHEDDING_SALMONELLA_TYPHIMURIUM-INFECTED_2DPI_BLOOD_UP	PRR13	TMEM77	ATAD1	TOR1A	KLHL9	HUS1	RAB5C	HSD17B7	CWC15	PJA2	CEPT1	UFC1	PPP2R5A	AFF3	JAK2	ACSL4	MTX2	LMO4	MEMO1	ZNF521	GTPBP5	C3orf59	DEGS1	DNAJA2	SNX1	ASB8	TMEM111	ARV1	ACTR10	B3GNT5	SKAP2	STK17A	UBE2F	ATP6AP2	RFFL	C19orf56	UBE4A	POLI	RUNDC1	C14orf119	RCBTB2	WDR44	EXOC6	MCTP2	PRELID1	FAM122A	PDSS1	MOCS2
GSE27000_HIGH-SHEDDING_VS_LOW-SHEDDING_SALMONELLA_TYPHIMURIUM-INFECTED_2DPI_BLOOD_DN	GSE27000_HIGH-SHEDDING_VS_LOW-SHEDDING_SALMONELLA_TYPHIMURIUM-INFECTED_2DPI_BLOOD_DN	ENDOD1	TRAP1	C19orf36	ACAD9	C6orf138	S100A14	CDC42EP5	JPH2	PAXIP1	RILP	USP43	GUCA2B	SYT6	EPHA7	KIAA0467	MXD4	SLC35A2	UBTF	SETD1A	SORBS2	UBE2CBP	PLCXD2	SPINK14	OPTC	KIAA1191	FYB	CHST8	SLC35B2	PIK3R3	ELMO3	LPAR2	ZNF529	HOXB9	CCRL1	PPP2R2D	IGHG	TRABD	EBI3	MMP14	TREX2	DNAJC12	RNFT2	TCF19	KERA	NMNAT3	CPSF1	INPP4B	PROM1
GSE28003_WT_VS_CTRL_E_COLI_JEJUNUM_4HPI_UP	GSE28003_WT_VS_CTRL_E_COLI_JEJUNUM_4HPI_UP	HNRNPU	GFPT1	PDE6C	C10orf68	SLCO1B1	MCL1	RNF138	CPT1A	DNAJC3	PARP16	PRRC1	HIGD1A	FOS	SIKE1	KIAA0562	IER3IP1	SLC37A1	ENTPD7	FAM18B	NSDHL	HOXC9	FAM160A2	XPO4	WDR40A	TUSC2	PELI3	PREP	USP4	MMP1	PPP1R15A	RAB27A	LEO1	AKT1	DHDDS	WDR12	IFNAR1	SLC35B3	MAGI2	SULT2A1	RAB1A	HUS1	FUSIP1	GCNT3	RDH11	FAM91A1	LDLR	REG3A	SEC23B
GSE28003_WT_VS_CTRL_E_COLI_JEJUNUM_4HPI_DN	GSE28003_WT_VS_CTRL_E_COLI_JEJUNUM_4HPI_DN	TRAF5	USP47	MAF1	MEF2D	MYLE	ZNF277	PPARGC1A	IKBIP	PEBP1	FLRT3	NTRK3	CDC14B	RSBN1	METTL8	DNAJC16	JMJD1A	DHX40	APC	POP7	KCNJ13	LRRK1	TMEM50A	PSD3	C20orf19	DHRS3	ELAVL2	POLR1D	CUL4B	BRI3P1	KLHL7	LRRC47	HMGCLL1	GAB1	TSPAN3	XPA	SUMO3	C20orf111	PCNX	NEK7	ATG5	GPC6	CAT	PTPRD	SLC7A7	HOXA2	CSNK2A2	USP3	FGF1
GSE28003_STA-KO_STB-LOW_LT-KO_VS_WT_E_COLI_JEJUNUM_4HPI_UP	GSE28003_STA-KO_STB-LOW_LT-KO_VS_WT_E_COLI_JEJUNUM_4HPI_UP	ATG10	ZER1	TFDP2	FBXL11	SKAP2	BARHL2	RHOG	TEGT	TTC17	SECISBP2L	ANXA6	EPOR	RIC8A	SMCHD1	MYH7	GMNN	NCALD	KIAA0586	ANKRD30B	KLF4	NCOA2	CRTC1	LIPC	GPR175	RXRA	SPTAN1	OCLN	RTP2	SESN2	GPC6	MARVELD3	ACSBG1	P2RX7	PRAP1	TMEM125	ARHGAP10	AIM1	FMC1	MUL1	HYI	GATA4	KRT17	C4orf18	EPS8L2	SCARA3	ARHGAP27	GPR63	PCK1
GSE28003_STA-KO_STB-LOW_LT-KO_VS_WT_E_COLI_JEJUNUM_4HPI_DN	GSE28003_STA-KO_STB-LOW_LT-KO_VS_WT_E_COLI_JEJUNUM_4HPI_DN	POLR3D	SFRS10	C17orf42	ZW10	SLC6A9	NKRF	MAP3K2	ELP2	C5orf15	ARL2BP	MST150	HDAC7	UXS1	DKC1	CXCR7	RPRD1B	MRI1	NOL10	CSTF3	MLLT1	OSGEP	FAM91A1	GEM	RFP	TXNDC1	ELOVL2	FGF13	EBNA1BP2	PPP1R3B	ZCRB1	WDR24	GOLGA4	OLFM1	ZNF317	BXDC2	RNF138	RG9MTD1	LINC00116	WDR37	GTPBP4	CMYA5	LLPH	LIPG	LEO1	DDX51	SMAD5	HCG_1995134	C14orf38
GSE28003_STA-KO_STB-KO_LT-KO_VS_WT_E_COLI_JEJUNUM_4HPI_UP	GSE28003_STA-KO_STB-KO_LT-KO_VS_WT_E_COLI_JEJUNUM_4HPI_UP	MAP1LC3A	CDC14B	ANKRD13C	C5orf24	CYP1A1	SP3	CRTC1	FLRT3	EIF2A	CCNH	SUMO3	RASGRP1	SIP1	RAB11FIP2	OPRL1	USP34	MAGED1	BHLHB3	ENPP4	GAB1	EBAG9	USP3	KIAA1191	ILDR1	BRI3P1	CPS1	CENPH	C2orf65	HEATR5A	IL15	VSNL1	SMCHD1	PLS1	KIAA0528	DOCK10	PI4K2B	FRMD3	MYLE	FMC1	DHX40	XPA	RHOG	TRIM37	POLD2	ZER1	FCHO2	AK3	ALDOB
GSE28003_STA-KO_STB-KO_LT-KO_VS_WT_E_COLI_JEJUNUM_4HPI_DN	GSE28003_STA-KO_STB-KO_LT-KO_VS_WT_E_COLI_JEJUNUM_4HPI_DN	LDLR	TUBB2A	MAP3K11	TMC8	CSTF1	CPT1A	ZCCHC3	MCL1	INTS6	RFP	PHLDA2	OVOL1	PAG1	PPP1R15A	LPIN3	ENTPD7	FAM91A1	ID3	CLDN1	PADI6	VNN2	CREB3L3	TMCO6	UBE2W	AKR1C1	LAMA5	SMARCA1	NSDHL	SEPT11	C2orf54	TSC22D2	WHSC1	VPS37B	YWHAB	SLC20A1	RPS6KA1	AMPD1	RPRD1B	MIS12	DNAJC15	ESCO2	PICK1	PLTP	ARMET	RHOT1	KLC1	SLCO5A1	LIPG
GSE30874_RESVERATROL-SUPPLEMENTED_VS_UNSUPPLEMENTED_ATHEROGENIC_DIET_4MONTHS_PBMC_UP	GSE30874_RESVERATROL-SUPPLEMENTED_VS_UNSUPPLEMENTED_ATHEROGENIC_DIET_4MONTHS_PBMC_UP	NKAP	NPAS2	RAB19	JMJD2C	IFT172	LYRM2	C10orf79	ZC3H15	PPAT	ANAPC1	TLL1	MKS1	TEX10	CBX1	ACAT1	RAB23	NOLC1	C9orf95	CLIP4	RABEPK	OCIAD2	SLC38A9	WIF1	C17orf54	RNF128	TIGD3	RAD54B	TP63	BNC1	LRFN1	RPS27A	RABGAP1L	PLS1	TTF2	SPECC1L	ZNF167	ARHGAP12	TNIK	EXT1	C3orf64	SYNGAP1	PPCS	CEP250	PFDN2	ZNF192	USP14	ATG10	CCDC55
GSE30874_RESVERATROL-SUPPLEMENTED_VS_UNSUPPLEMENTED_ATHEROGENIC_DIET_4MONTHS_PBMC_DN	GSE30874_RESVERATROL-SUPPLEMENTED_VS_UNSUPPLEMENTED_ATHEROGENIC_DIET_4MONTHS_PBMC_DN	MAPKAPK2	LPAR3	PEG10	LZTS1	FBF1	ETF1	OSTM1	ZNF622	C20orf70	AGPAT2	GTSF1L	VRK3	MED9	CDIPT	TOE1	ENTPD1	FAM64A	ENO1	ASPSCR1	ALG3	PRF1	B4GALNT1	LAMB2	ARF6	SGK1	YIPF3	CSTB	TSPAN14	S100A10	FAM107A	CXCL2	FOSL2	CCND3	MUC15	TPST1	B3GNT4	GDF2	FAM102B	SOD2	B4GALT2	CTLA4	FLII	LZTS3	SLC25A11	MOSC2	MAST2	RXRG	DPM2
GSE30956_2H_VS_0H_LPS_STIMULATION_BONE-MORROW_DERIVED_MACROPHAGES_UP	GSE30956_2H_VS_0H_LPS_STIMULATION_BONE-MORROW_DERIVED_MACROPHAGES_UP	ALAS1	ELL	SWAP70	SPRED1	C14orf135	CREB1	TBK1	NECAP1	GPR153	PSCD1	C1orf144	CAMKV	HMG2L1	JMJD3	RQCD1	RASSF2	PAPD1	PCNA	KLF7	BHLHB2	RBM15	CLP1	MFSD2	GRB2	BTG3	RRP15	SEPX1	MAPKAPK2	BTG1	SOD2	IL18BP	SGK1	SSFA2	FAM64A	RC3H2	PTPN1	MAP3K2	C14orf143	POLR3D	BCL10	HN1	TOB1	DSCAML1	MEI1	RAP2C	MTMR9	AADACL1	RFK
GSE30956_2H_VS_0H_LPS_STIMULATION_BONE-MORROW_DERIVED_MACROPHAGES_DN	GSE30956_2H_VS_0H_LPS_STIMULATION_BONE-MORROW_DERIVED_MACROPHAGES_DN	SOCS5	VEGFB	ZRANB2	RBM12B	STX16	UNC119B	CENPC1	PKDCC	MED22	VANGL1	TTC29	BIVM	ZNF16	FAM122C	ATG2A	ZNF527	WDR22	ZNF146	CDK2AP1	LYSMD4	C6orf203	ZUFSP	C10orf63	JMJD2A	TRIM32	CDC7	TOB2	DTX4	PLEKHF1	HARSL	TMEM132E	WDR91	SCO2	HNRNPU	TACC1	ATF2	HES6	HEATR4	C5orf34	HIVEP3	TMEM70	RIT1	ZNF518A	NFYA	TUSC2	SPTLC2	ZNF566	EFHD2
GSE30956_7H_VS_0H_LPS_STIMULATION_BONE-MORROW_DERIVED_MACROPHAGES_UP	GSE30956_7H_VS_0H_LPS_STIMULATION_BONE-MORROW_DERIVED_MACROPHAGES_UP	KIAA0232	VCAM1	PTPN22	ARNTL	ALAS1	KANK1	CCDC50	STRN3	C19orf52	PXK	SYNPO	ADAM17	PSMA1	GPC6	EIF2C2	RASSF2	CDH10	MYO1E	ZYG11B	CAMK1G	MAP3K7	KIAA0494	PPP3CA	SKAP2	WSB2	DNAJC5	IQCG	RBM47	LDLR	AGTRAP	UBN1	CNIH3	PHC3	PREB	RAB4A	RBM8A	TSG101	ATAD2B	TMEM128	CLP1	MED1	CNOT6L	ZCCHC6	NUDC	ABI3	PPP2R5E	MEPCE	PPP4R2
GSE30956_7H_VS_0H_LPS_STIMULATION_BONE-MORROW_DERIVED_MACROPHAGES_DN	GSE30956_7H_VS_0H_LPS_STIMULATION_BONE-MORROW_DERIVED_MACROPHAGES_DN	ZNF783	SNRPA	MYLE	C14orf37	AP1B1	TSHZ1	TPK1	DCTN2	PXN	UNC13D	COQ5	ELP2	AARSD1	PUS1	CREG1	PLXNB1	HSP90AA2	DHX29	GTPBP4	KLHL2	NUPL1	OFD1	NDRG3	ACOX1	KIAA1219	TXNDC9	RASA1	MUTED	NEO1	GRIN2B	C11orf17	FAM125B	GLRX5	RTP2	FKBP4	MRPL14	SFT2D1	TMEM161A	CD9	GARNL3	MPRIP	UBE2V2	GLT25D1	TEF	PRKCH	CSDA	C10orf122	RORB
GSE30956_24H_VS_0H_LPS_STIMULATION_BONE-MORROW_DERIVED_MACROPHAGES_UP	GSE30956_24H_VS_0H_LPS_STIMULATION_BONE-MORROW_DERIVED_MACROPHAGES_UP	TADA1L	BAT8	TSPO	IRF2BP2	BTG1	ABCA3	USP37	NCKIPSD	PPP4R2	KIAA0284	DNAH10	LAMP2	DIAPH2	ACPL2	CABLES2	SNAP29	TAOK1	KIAA1279	TAF9B	PFKFB3	FAM100B	OGFOD1	PHF20	SHISA5	GRAMD2	CCNB2	THBD	PKIB	PLAUR	NUCB1	C22orf28	GNB1	ZNF281	NR1H3	SP1	NR0B1	ZC3H15	ARSA	MRPL1	CPEB4	GPBP1L1	ARID4B	INPP5B	LAPTM4A	BIK	APP	C1orf9	VNN1
GSE30956_24H_VS_0H_LPS_STIMULATION_BONE-MORROW_DERIVED_MACROPHAGES_DN	GSE30956_24H_VS_0H_LPS_STIMULATION_BONE-MORROW_DERIVED_MACROPHAGES_DN	SNRPA	NT5C2	ZNF251	RORB	KCTD1	TBC1D14	RFESD	EIF4A1	DBNL	COPS8	CCDC99	VDAC1	TOP3A	HBS1L	PPP1R14B	PIP4K2A	RASA1	DDX39	ELP2	CHID1	CYB561D2	C14orf37	CENPH	CLSPN	SRM	C21orf59	BIVM	EIF4A3	CAPN7	SAMM50	VANGL1	WDR1	BRD9	SLC4A5	DTNA	TRIP13	RGL2	NDUFA10	WDR13	PDHA1	NME2	NSDHL	NDUFV1	EIF3B	DYNC1I2	UNC119B	BRP44L	NUPL1
GSE31191_LOW_VS_ADEQUATE_PROTEIN_DIET_FETAL_LIVER_TISSUE_UP	GSE31191_LOW_VS_ADEQUATE_PROTEIN_DIET_FETAL_LIVER_TISSUE_UP	PAPSS2	CLDN11	FLNB	MKNK1	PIGU	FAM92A2	TMEM181	KLF11	ATG10	CSTB	ETV6	HPGD	GSTK1	DCUN1D3	SEL1L	TRPM1	TMEM62	SYCP3	ABHD12B	MED27	FAM53B	RNF144A	RPL14L	UBD	KANK1	C1orf26	NET1	ASRGL1	C4orf19	MYST1	NAGK	ST13	VPS41	PPARGC1A	BRAF	PPAP2B	RPS27A	ALDOB	RAD51L1	SLC46A3	PCCA	AKAP6	PPIE	SOLH	STX4	SORBS1	LONP2	LRRN3
GSE31191_LOW_VS_ADEQUATE_PROTEIN_DIET_FETAL_LIVER_TISSUE_DN	GSE31191_LOW_VS_ADEQUATE_PROTEIN_DIET_FETAL_LIVER_TISSUE_DN	FAM35B	COX17	SCNN1B	SAMD1	DBI	ADD2	MSC	FETUB	PHRF1	TNNI1	GAST	CLEC18A	SPAG5	CCR3	NPM3	PRL	TUBB2A	SLC1A5	FAM26F	HMBS	UXS1	MRC2	ALDH1L1	HBD	MS4A2	GEMIN7	FBXO44	RNF14	DLAT	PSD2	NP	MCM7	RBM14	CRYL1	TBC1D10B	SEPT8	COMP	ITGA7	CACNB3	KLC3	ANKH	AURKB	APEH	CSF3R	BLVRB	BLVRA	MGLL	KIAA1754
GSE31191_LOW_VS_ADEQUATE_PROTEIN_DIET_YOUNG_LIVER_TISSUE_UP	GSE31191_LOW_VS_ADEQUATE_PROTEIN_DIET_YOUNG_LIVER_TISSUE_UP	PCNX	SLC26A4	LSG1	ST8SIA1	SAA3P	CLSPN	VCPIP1	DNAH11	WFS1	C1S	ABCF1	SPATS2L	CHD4	PPP3R1	UNC45B	MFAP1	METTL14	TMEM26	NCOA3	TAF4B	C6	NMI	DCP1A	CD163	CNOT2	BANK1	SEC24C	LONP2	TEC	C9orf16	USP1	CAB39L	KIAA0020	MTMR1	LMBRD2	CHP1	CLN5	MIER1	PARP2	THRAP3	DMXL2	PAF1	MTMR9	CNTD1	AGPAT9	NMT1	FASTKD1	R3HDM1
GSE31191_LOW_VS_ADEQUATE_PROTEIN_DIET_YOUNG_LIVER_TISSUE_DN	GSE31191_LOW_VS_ADEQUATE_PROTEIN_DIET_YOUNG_LIVER_TISSUE_DN	UNC84A	RPS29	AHR	C7orf51	FBLN5	CDC42BPB	TEF	RPS12	THRB	MTCP1	TSC22D3	AUTS2	GTF3C2	GAS8	HNRNPA0	SHANK1	SLC7A5	ELK3	CTBP1	CXCR4	C4orf18	HTR2A	CTDSP2	MED20	RPL11	SLC16A4	RPL37A	RREB1	CARHSP1	NOTCH1	ACP1	ZMIZ1	C6orf168	C9orf61	INCENP	U2AF1	MLLT1	TIE1	HDAC7	RPL3	ITIH1	SPOCK2	ZFAND3	POLE4	TMEM93	COX8A	ATP5J2	DPYD
GSE32956_63DPC_VS_91DPC_FETAL_MAMMARY_GLAND_UP	GSE32956_63DPC_VS_91DPC_FETAL_MAMMARY_GLAND_UP	TOX4	SCG5	ARHGAP28	MAP1B	CYP1B1	ZSCAN21	PTN	NSG1	PRICKLE2	ARHGEF4	TMTC1	SPATA24	PRSS35	PRTFDC1	CFL2	DCLK1	C9orf19	EPB41L3	CDO1	PPFIA2	TBC1D19	FIBIN	NEK3	MEST	H2AFY2	CPE	TNC	RAP2A	C14orf37	RFXANK	LRRN1	TMEM209	VWA5A	EFHC1	B3GALNT1	GPC5	SLC4A4	IPO11	CCDC23	PPAP2B	SFRP2	BHLHB9	PFDN1	PRKG2	KLHDC10	GNB4	PAICS	DCBLD2
GSE32956_63DPC_VS_91DPC_FETAL_MAMMARY_GLAND_DN	GSE32956_63DPC_VS_91DPC_FETAL_MAMMARY_GLAND_DN	ACTN1	CCDC80	MORC4	TRAF3IP2	NEAT1	EDN1	LMNA	RERE	SPARC	LTBR	COL6A3	CPZ	ABHD14B	ICOSLG	SCARB1	COL6A1	SLC44A2	FAM129A	ELN	CHID1	TAGLN	C1orf115	PDGFRB	FAM150B	TTC39A	EIF5A	ZNF384	CGN	INHBB	OR5D14	DHRS12	MFAP2	ATP6AP1	RRBP1	HTRA3	COL1A2	GADD45B	RASL12	IL1RN	USP7	NXF1	DLG1	MPZ	PPARA	NCOR2	ACY1	DEGS2	CAMK2N1
GSE33037_ENDOTOXIN-TREATED_VS_UNTREATED_SKELETAL_MUSCLE_ACUTE_QUADRIPLEGIC_MYOPATHY_MODEL_UP	GSE33037_ENDOTOXIN-TREATED_VS_UNTREATED_SKELETAL_MUSCLE_ACUTE_QUADRIPLEGIC_MYOPATHY_MODEL_UP	AMOTL2	OTUD5	ICOSLG	PIWIL1	ADCK2	FSTL3	ALS2CR8	SSTR2	GNG3	SYNPO	MAZ	PGS1	WDR81	PCGF2	SHQ1	VAV2	PKN3	NCOA7	ZNF383	PVRL3	STK35	KCNK4	GIG44	SAMSN1	ASPSCR1	NPY	PITPNM2	MMP7	TMEM181	SELM	PAXIP1	CCNJL	ALDOB	ACVR1B	NADSYN1	ADH4	GPC1	FAM50A	KLHL26	ACP7	SAA4	MARCH4	XPNPEP2	MBL2	PIGR	KIAA1754	ANKRD37	PCNT
GSE33037_ENDOTOXIN-TREATED_VS_UNTREATED_SKELETAL_MUSCLE_ACUTE_QUADRIPLEGIC_MYOPATHY_MODEL_DN	GSE33037_ENDOTOXIN-TREATED_VS_UNTREATED_SKELETAL_MUSCLE_ACUTE_QUADRIPLEGIC_MYOPATHY_MODEL_DN	AADACL3	ELAVL1	KIAA1712	SAR1A	SKP1	TMBIM4	GTF3C3	HSPA2	PDCD6IP	HIGD1A	VPS39	TEC	AHNAK	VAT1L	NOL8	USP45	YIPF6	CCDC43	C11orf31	CRLS1	C4orf18	HEATR1	TIA1	MED6	PIN4	TFAM	MAGI2	GLT8D1	GPAM	TMEM59	TSGA14	TM2D3	C2orf76	MAP2K1IP1	PSMA2	CLDN12	C1orf144	SEC22L1	MCART1	FAM92A2	ARL1	ANGEL2	UBE2N	QSER1	RCN2	DUSP19	GART	KLHL1
GSE33246_HIGH_DOSE_VS_UNTREATED_DON-TREATED_APICAL_IPEC-J2_UP	GSE33246_HIGH_DOSE_VS_UNTREATED_DON-TREATED_APICAL_IPEC-J2_UP	RPE	CHIC2	CTNNBL1	SLC25A12	EIF6	ZNF354A	NAT5	CDH13	TFIP11	SOS1	OTUD5	ARHGAP10	TIMM17B	MAGI3	MAP2K5	U2AF1L4	LSR	SORCS3	ARFIP1	NDUFA4	TFG	ZC3HAV1	CAV2	NDUFB2	SERTAD1	ALAS1	LATS2	ATP5I	OLR1	SNAPC3	FAM44A	EXOSC1	LRRFIP2	PSL1	ZNF131	RBPMS	XPNPEP1	DPCD	NUPL2	VPS41	ICE1	GSS	TMEM110	CAPN2	GFM1	HCCS	KRT8P9	CASC2
GSE33246_HIGH_DOSE_VS_UNTREATED_DON-TREATED_APICAL_IPEC-J2_DN	GSE33246_HIGH_DOSE_VS_UNTREATED_DON-TREATED_APICAL_IPEC-J2_DN	SMIM7	RTN3	RPL34	PKIB	FOXA3	CBR1	GJB1	ADCY10	RALBP1	ATP5G2	RHOV	PKHD1	STMN1	HLCS	NACAP1	NAP1L1	MTHFS	BCL11A	WFDC8	DPP8	SLC41A3	HMGB3	CALR	RPS28	LOC57228	SLC46A3	RPS4X	ACBD6	ZNF277	PLD1	DCDC5	E2F3	TMEM41B	C14orf147	CNTNAP5	RPL18	PLSCR2	COX7A2L	PDIA3	PROX2	IER3IP1	CSTB	PHKB	LEMD3	COL4A3BP	SPFH1	PTMA	WDR34
GSE33246_LOW_DOSE_VS_UNTREATED_DON-TREATED_BASOLATERAL_IPEC-J2_UP	GSE33246_LOW_DOSE_VS_UNTREATED_DON-TREATED_BASOLATERAL_IPEC-J2_UP	RPL26L1	CAV2	RPS27L	EXOSC1	GFM1	ERCC6	HNRNPA2B1	HDHD1A	TIMM8B	ST8SIA4	PUS3	PPP6C	CPSF7	SYF2	DPH2	TFG	TACC1	COPB1	SMARCD2	ATP9A	DCI	POR	ZMPSTE24	DNAJB14	CDC10	PPP2CA	GATA4	GTF3A	BTBD10	EIF6	NCOA4	C1orf35	HADHB	ZMIZ1	MUL1	MAL	SNAPC3	MORF4L2	CAPZA1	NO55	HNRNPM	RAN	ZNF518B	STK10	MAGOH	ANXA11	SCAMP5	BDNF
GSE33246_LOW_DOSE_VS_UNTREATED_DON-TREATED_BASOLATERAL_IPEC-J2_DN	GSE33246_LOW_DOSE_VS_UNTREATED_DON-TREATED_BASOLATERAL_IPEC-J2_DN	EGF	CINP	CD164	GLE1	RPL10	EEF2	CBFB	FAM168A	IFI35	ACBD6	SLC44A1	E2F3	MTHFS	GJB1	MEGF9	RPL36AL	RPL22	GNS	TYK2	PARD3B	RPL14L	TK1	LOC57228	PRDX6	RPS9	PFKFB4	RAB6IP1	SLC6A6	SLC44A2	PSMD9	FAM122B	ESPL1	RHOV	CDK5RAP3	LEMD3	RPL3	CCNE1	NUDT16L1	LPCAT4	CREG1	ATP5G2	G6PD	ATP11A	RPL22L1	IER3IP1	RPL5	SLC46A3	PDIA3
GSE33246_HIGH_DOSE_VS_UNTREATED_DON-TREATED_BASOLATERAL_IPEC-J2_UP	GSE33246_HIGH_DOSE_VS_UNTREATED_DON-TREATED_BASOLATERAL_IPEC-J2_UP	GFM1	ALDH8A1	ACVR1B	OTUD5	NAAA	KIAA1737	ELAVL1	RRAGD	POR	GTF2IRD1	RPE	TFG	MORF4L1	NUDT18	NUP107	ZNF281	GPR110	STK25	HNRNPM	DOCK2	FAM40A	CSTF2T	DPP3	SGK1	STK10	ZNF518B	RAB11FIP5	ATP6V1H	COTL1	ARID1A	PANK3	MAP4	NOTCH2	NMT2	MAK10	CLCN6	HNRNPK	PRCC	KLHL25	GSS	COL4A1	FHL1	ZNF207	HGS	EDC4	FOSB	TBC1D4	PRICKLE2
GSE33246_HIGH_DOSE_VS_UNTREATED_DON-TREATED_BASOLATERAL_IPEC-J2_DN	GSE33246_HIGH_DOSE_VS_UNTREATED_DON-TREATED_BASOLATERAL_IPEC-J2_DN	FAM168A	S100PBP	TOMM7	BCHE	C6orf62	RPL26	FOXA3	RSPRY1	RPL17	RPS9	FAM114A1	DHFR	RHOV	CDA	COX7A2L	FAM115B	WHDC1	SAMSN1	NACAP1	EBP	STMN1	LOC57228	C16orf73	IER3IP1	C18orf32	SMIM7	ZNF277	ACBD6	PFTK2	CDKN2AIPNL	WDR76	ATP5G2	GPX2	RPS25	SIAE	RPS17	RPS4X	WWC3	NT5E	HMGCS1	CYB561	NR1H3	GNAQ	POP7	BCL11A	DCDC5	HTATIP2	TKTL1
GSE34569_INFARCT_REGION_6D_VS_CTRL_MYOCARDIAL_INFARCTION_UP	GSE34569_INFARCT_REGION_6D_VS_CTRL_MYOCARDIAL_INFARCTION_UP	PHF10	RAP1GDS1	LNX2	KIF2A	MAOA	NIPSNAP3B	USP34	COPA	SNX5	FZD2	MMP14	FLI1	CYB561D2	NDFIP2	MTFR1	PIK3CG	MSMB	ARHGAP1	NEDD5	PLEKHO1	PPARD	ANKFY1	LIG1	EBP	EDEM3	HP1BP3	APOF	YIPF5	KCTD1	ABI3	COL4A2	DNAJB14	SHISA5	C14orf101	MGP	SLC17A5	PIK3R2	MTHFD2	RAG1AP1	USP6NL	ORAI3	FLVCR2	ID3	ATP6V0E1	LRRK2	HEXB	DKFZP451A0419	STK38
GSE34569_INFARCT_REGION_6D_VS_CTRL_MYOCARDIAL_INFARCTION_DN	GSE34569_INFARCT_REGION_6D_VS_CTRL_MYOCARDIAL_INFARCTION_DN	IL1RAP	DPH3	DAB1	EPS15L1	ATP5J	CREB1	C4orf29	MYF5	PSMG3	CSN1S1	ETFA	USF2	NDUFAF2	DRG2	TNNI3	SYNGAP1	LEO1	NCOA4	FBXO7	FAM150B	LRPPRC	C21orf59	CXorf34	UBL7	FARS2	MRPS26	TUSC4	RAB18	NARF	SLC6A6	TIMM8A	SIRT2	TRAPPC2L	PIGU	CDK4	C8orf33	CTNNBL1	C3orf1	HSCB	LGALSL	PSMC2	C10orf79	RBPMS	PSEN2	VPS4A	NOTCH4	NKAP	AK2
GSE34569_INFARCT_REGION_30D_VS_CTRL_MYOCARDIAL_INFARCTION_UP	GSE34569_INFARCT_REGION_30D_VS_CTRL_MYOCARDIAL_INFARCTION_UP	PIK3IP1	LEPRE1	SLC30A7	DHRS12	SSBP4	CDC42BPA	ABCC10	LRP6	EPS8	PCGF2	C14orf101	DDX5	SIDT2	SPFH1	STK38	SMAD2	AXIN2	ZNF662	C20orf177	RPL36AL	LENG8	COL4A2	C6orf204	PPP3CA	MGP	IL1R1	CASTOR1	ARHGAP1	IQSEC1	KIAA1549	EFR3A	FAM130A1	FUT8	C15orf54	FRMD4B	PI4K2A	ADAMTS3	SLC39A7	AMY2B	LMAN2	HIST2H2AA3	TMEM87A	CSPG4	CDKL5	PRPSAP2	CD2AP	TMED2	FARP1
GSE34569_INFARCT_REGION_30D_VS_CTRL_MYOCARDIAL_INFARCTION_DN	GSE34569_INFARCT_REGION_30D_VS_CTRL_MYOCARDIAL_INFARCTION_DN	FBXW5	MRPS27	PSME3	SLC9A5	TLE2	ALAS1	ATP5J	RGS3	SARS2	NDUFB2	MAPKAPK3	FUNDC2	PPFIA4	SMIM20	IVD	XK	FAM162A	GRPEL1	ECHDC2	PARP16	HAND1	UQCR	TIMM8A	GBAS	ATP5J2	MRPL18	VPS4A	CCSMST1	PPOX	MRPS28	DALRD3	NDUFS6	MAP2K2	AGBL2	CMC1	SMS	ADSSL1	PHYH	KLF1	WDR23	KARS	ATG4D	MRPL1	PARD3B	C4orf29	ZNF238	SIRT3	MGMT
GSE34569_NON-INFARCTED_REGION_30D_VS_CTRL_MYOCARDIAL_INFARCTION_UP	GSE34569_NON-INFARCTED_REGION_30D_VS_CTRL_MYOCARDIAL_INFARCTION_UP	PACRG	GRN	DSTN	TMEM98	ACTA2	FBXO38	DYSFIP1	GRHPR	ZNF267	LENG8	C17orf68	ERF	F3	MAGED2	PSMB3	LFNG	MRPL12	FLJ31222	RPL10	COL18A1	NONO	ALG5	C14orf132	EIF2B2	VPS41	C1QB	PPP2R2B	NO55	RPL18A	RPL10A	NUBP1	HMGN2	ANGPT1	DNAH17	MCA2	ALAD	CTSB	VPS13D	LSR	JARID1B	FZR1	ARF5	ATP13A3	DACT3	SMARCE1	ICA1	GPR143	DNPEP
GSE34569_NON-INFARCTED_REGION_30D_VS_CTRL_MYOCARDIAL_INFARCTION_DN	GSE34569_NON-INFARCTED_REGION_30D_VS_CTRL_MYOCARDIAL_INFARCTION_DN	TP53I3	RNF11	UQCC	CHM	RFFL	PTCHD3	PPP2R3A	COL11A1	HDGFL3	SEC24D	ARG2	VAMP7	C1orf25	IL1RAP	GARNL3	NDUFA2	C4orf43	LLPH	LGALS1	NRXN3	GCHFR	C4orf41	SERPINB6	CCNYL2	RAB11A	SNAP23	FAM159A	SESTD1	PRKCH	KIAA1409	FNBP1	MRPS35	UBE2D1	PLEKHA1	PDK4	C12orf35	ORMDL1	LY6H	USP15	UBE2A	HAVCR1	PPM1B	MAP3K14	USMG5P1	ALK	OSGIN2	DAPL1	CCSMST1
GSE34569_INFARCT_REGION_45D_VS_CTRL_MYOCARDIAL_INFARCTION_UP	GSE34569_INFARCT_REGION_45D_VS_CTRL_MYOCARDIAL_INFARCTION_UP	CHRNA1	DBN1	SEPN1	ARHGAP6	RPL7	C6orf204	SNRP70	SPARCL1	C17orf62	ATP1B3	CDKL5	SPFH1	MAP1A	CRIP1	HEXB	HMG1	ERC1	RPL10A	PDIA5	MCART6	ZC3HAV1	ERBB2IP	SLC17A5	ABCD4	STK33	BTG3	CDK9	AMPD2	HNRNPA1	DEK	MYO1F	MGP	SPARC	SETDB1	DPYD	TMED10P	DHX9	PLSCR4	SRRM1	KCTD12	CREG1	TPPP3	FOXO1	DDAH2	DACT1	GLRA3	S100PBP	PCP4L1
GSE34569_INFARCT_REGION_45D_VS_CTRL_MYOCARDIAL_INFARCTION_DN	GSE34569_INFARCT_REGION_45D_VS_CTRL_MYOCARDIAL_INFARCTION_DN	ATP5D	GPR137C	IVD	SERPINB9	B3GNT7	MRPL27	BAT2	ETFA	DHDDS	NDUFS5	HSCB	IDH3A	RPIA	UQCR	GALC	TMLHE	SRP54	COX4I1	CLPP	C2orf64	VAPB	CMC1	C3orf1	NDUFB7	AK1	SARS2	RPP21	SIRT5	IL4I1	TIMM13	ARIH2	SIRT2	C7orf59	COQ4	GBAS	CHCHD7	THTPA	PSMC2	FXR2	ATF7IP	BLOC1S1	FAM128B	DAP3	CLDN16	ME3	ADAMTS20	TESK2	MED24
GSE36306_ISCOM-ADJUVANT_VS_CTRL_24H_MUSCLE_TISSUE_UP	GSE36306_ISCOM-ADJUVANT_VS_CTRL_24H_MUSCLE_TISSUE_UP	CSNK1G1	PPAPDC2	TIAM1	PRDX1	MFSD7	CKS2	GALK2	EPS8	UBE2D3	TMEM50A	BZW2	NFKBIZ	PAOX	PRKX	MYO9B	AMDHD2	EIF4E2	MFSD5	SELS	DBNL	ARHGAP25	DPY19L1	LRRK1	CDK5RAP3	CCDC125	ALDH18A1	GALC	SSB	RAP2B	NR1H3	ABCD4	ZNF267	CALR	PPT1	CKAP4	ACOT7	TXNDC17	EIF6	FBXL10	ZNF322A	RHOC	RUNX1	GTF3C6	ARPC2	PTGIS	PGAM1	PPP4R2	ATP6V0A2
GSE36306_ISCOM-ADJUVANT_VS_CTRL_24H_MUSCLE_TISSUE_DN	GSE36306_ISCOM-ADJUVANT_VS_CTRL_24H_MUSCLE_TISSUE_DN	PPP2R3A	TCEAL2	ZYG11B	TMEM98	GPT	TMEM41A	RBP7	GRAPL	S100B	DLD	PLCXD2	SDPR	SIAE	AES	ADHFE1	PDE4C	NDUFC2	RAB3A	TMEM185A	ATP5G1	DMRT1	KIAA0408	HISPPD2A	GATA2	TMEM65	FXR2	ALG13	AGK	ACSL3	SMTN	COQ3	SPARCL1	GOT1	ABCD3	PTPMT1	GLIPR1	ROR1	C6orf201	CYYR1	ATP5F1	KIAA1841	LIAS	VEZF1	FN3K	SLC22A3	DUSP28	MTIF2	HCG_1987724
GSE36306_ISCOM-ADJUVANT_VS_CTRL_24H_LYMPH_NODE_UP	GSE36306_ISCOM-ADJUVANT_VS_CTRL_24H_LYMPH_NODE_UP	TGM2	PUS1	SP100	NUP98	TRANK1	C17orf45	CCR2	NANS	FXYD5	PARP11	STX17	R3HDM1	SEMA3G	KPNA6	FTSJD2	EIF2AK2	EMP3	MED10	CHMP7	GGA1	IFI16	TOB1	SAMD9L	GFI1B	XAF1	TRAFD1	ISG20	CDC2L1	EDEM1	SEC14L2	WBSCR16	DRAM1	IFI44L	CCR7	LMO4	PGD	EIF4G1	MRPS23	NCOA1	CLEC18A	PARP9	MX1	MYL6	ZCWPW1	USP18	CXCL11	TRIM26	KEAP1
GSE36306_ISCOM-ADJUVANT_VS_CTRL_24H_LYMPH_NODE_DN	GSE36306_ISCOM-ADJUVANT_VS_CTRL_24H_LYMPH_NODE_DN	C19orf36	ZNF423	ROBO1	GATA6	TLR6	GPD1L	RYR2	SLC6A1	CNNM2	SETD7	SPFH1	GNG7	OSBPL1A	CCDC80	TMEM47	USP46	DNAJB5	MANSC1	FAM168B	PINK1	DCP2	ABI3BP	RNF146	UGT8	EPAS1	MCF2L2	SH3YL1	ELOVL7	CAPN7	TMEM184C	MYLE	HABP4	EMP2	DAG1	TMCC1	CHRDL1	DHRS3	C5orf13	TCEA1P2	TBC1D12	NXN	HMGB3	MTCP1	TERB1	TMEM133	MPZL1	ECHDC1	MAP3K20
GSE37166_CORTICOSTEROID-TREATED_VS_UNTREATED_SKELETAL_MUSCLE_ACUTE_QUADRIPLEGIC_MYOPATHY_MODEL_UP	GSE37166_CORTICOSTEROID-TREATED_VS_UNTREATED_SKELETAL_MUSCLE_ACUTE_QUADRIPLEGIC_MYOPATHY_MODEL_UP	PCGF2	C19orf50	POLD4	OSBP2	CENPB	FHL3	ZNF383	TRPM6	ADNP2	C2orf30	PACRG	PTPRK	ACCN2	SH3D21	OR7E24	NSUN6	ASCL2	KCNK4	CINP	PLAT	C18orf37	PCSK5	JUND	RPL5	SAMSN1	SMC1A	ITGBL1	DIABLO	ZRSR2	DEDD	GAL3ST2	DYNLT1	MTFMT	MAP1LC3A	FAM178A	AKTIP	GAPDH	C12orf11	ARID3A	EIF3G	EIF2B3	C9orf93	ZGPAT	SPDY1	LPXN	C9orf64	C12orf10	KIF16B
GSE37166_CORTICOSTEROID-TREATED_VS_UNTREATED_SKELETAL_MUSCLE_ACUTE_QUADRIPLEGIC_MYOPATHY_MODEL_DN	GSE37166_CORTICOSTEROID-TREATED_VS_UNTREATED_SKELETAL_MUSCLE_ACUTE_QUADRIPLEGIC_MYOPATHY_MODEL_DN	ENGASE	YIPF6	FTH1	ZC3H13	COBLL1	GJA9	EDNRA	LUZP1	ATP11C	SRGAP2	SSR1	ARID4A	MIB1	PAG1	EMR1	ENAH	CYCS	CNPY2	C3orf39	C4orf18	C10orf11	TFB1M	MAP7D1	NOL8	HSPE1	LRCH1	CEP350	CASP8AP2	CDC2L2	HLCS	CLDN12	C9orf97	IFT81	SEMA3E	KIAA1712	CCDC43	SRFBP1	IGFBP7	TNFRSF21	FSHR	SNRPB	TIMP4	TCF4	HOOK3	TOX2	ARHGAP17	ARFIP2	EIF5B
GSE37922_EXERCISE_VS_SEDENTARY_MYOCARDIAL_TISSUE_UP	GSE37922_EXERCISE_VS_SEDENTARY_MYOCARDIAL_TISSUE_UP	VPS33B	RNASEH2B	MTERFD3	PLAA	AKAP8	CCDC66	C14orf100	PSMD14	KIAA1370	FBXO9	SETD4	LMLN	SEMA4D	ZNF436	INTS10	PNUTL2	CDC6	IARS2	DLG2	KIAA0564	HSPA14	ATG3	CHCHD8	SHD	HADHB	WDR91	CISD1	EIF2B1	APPL2	METT5D1	RCOR3	DYRK3	KLHDC10	JAGN1	TREX1	TMEM205	PPP2R2C	SERF2	LANCL1	ALS2CL	NUDT6	DYM	CCSER1	GAB1	FAM100B	KIF18B	GHITM	RRM2B
GSE37922_EXERCISE_VS_SEDENTARY_MYOCARDIAL_TISSUE_DN	GSE37922_EXERCISE_VS_SEDENTARY_MYOCARDIAL_TISSUE_DN	MAEL	ABRA	TAF7	TRIB1	FAM155B	LSAMP	RBM14	MAST4	ZNF134	ASIP	FAM134B	TMEM135	KPNA6	CFD	DNAJB5	ARID5B	C15orf27	C4orf18	MR1	PPP2CB	PAPPA	SLIT2	OBFC2A	MEIS2	TAF7L	EHBP1	RAPGEF3	AGPAT9	KLF4	GRIN2C	TMEM136	FAM129A	CREM	PLCXD3	OTUD1	ANKRD50	P4HA1	DNAJB4	MBNL1	SEPT6	GDNF	IRS2	MYPN	CTBP2	HIVEP2	FXYD4	B4GALT4	AP1S3
GSE41636_LEAN_VS_OBESE_CORONARY_ARTERY_UP	GSE41636_LEAN_VS_OBESE_CORONARY_ARTERY_UP	SNW1	C2orf77	DNAJC8	PPP1CC	RPL27	YTHDF1	PDE5A	MAK10	DNAJC21	PMVK	RPUSD2	SSRP1	LONP1	MYOC	DDX10	LSG1	ZCCHC17	FAM113B	INPP5A	MKRN1	SMARCC2	TRIM32	RPL24	PAF1	RNMT	NUP54	SF3A1	DBI	C20orf4	GRIN2B	ACVR2A	METTL2A	SNRPE	RRP15	NRG1	CHERP	RPRD1B	SPNS2	RPS15	FTSJD2	PFDN2	PPP1R8	IKBKAP	NUPL1	BCKDHB	NGDN	C18orf58	KIAA2026
GSE41636_LEAN_VS_OBESE_CORONARY_ARTERY_DN	GSE41636_LEAN_VS_OBESE_CORONARY_ARTERY_DN	HERC6	ST3GAL6	CPT1A	POU3F1	CENTB5	LYZL6	VASH1	NUAK1	SAMD9L	IL17F	ICA1L	DIP2B	AICDA	HOXA10	BAI1	IL10	RAB3C	ZC3H12D	TPM3	IFIT1	EBI3	TSKU	C1QA	NDFIP1	IFI6	B2M	DDAH1	OAS1	RARA	PSMB9	S100A10	PLA2R1	C1QB	MAN1A2	RNF31	HLA-DOA	TOP3A	RSAD2	HLA-C	HLA-B	PLCXD1	HLA-DMA	CADPS2	DEFB1	PADI2	UGT2A1	PITPNM2	GMFB
GSE41636_LEAN_VS_OBESE_THORACIC_AORTA_UP	GSE41636_LEAN_VS_OBESE_THORACIC_AORTA_UP	LMBRD1	ARID2	NGDN	MCCC1	CGRRF1	EPHA7	GRSF1	MED4	SMARCAL1	TWISTNB	C7orf44	HELZ	RNF139	ZDHHC17	GTF3C2	PAF1	FBXO21	WBP11	MRPL39	RAB5B	C10orf32	EIF4A2	KCNA2	ZCCHC9	C13orf23	CMBL	CALML4	MATR3	RPL34	MIS12	ZCCHC11	CEBPZ	MAST4	TSHR	BXDC2	C14orf143	COPG2	MAPKAP1	CHRAC1	RAD21	UBE2E3	MED20	RBBP7	MED6	RGS7	UBE2B	IVD	PEBP1
GSE41636_LEAN_VS_OBESE_THORACIC_AORTA_DN	GSE41636_LEAN_VS_OBESE_THORACIC_AORTA_DN	SLC16A13	LDLRAD3	PSMB9	PSMB8	TNIP1	CORO2A	ANGPT2	SLC7A3	ARHGDIB	STAT3	INS	FRMD3	HLA-DMA	ZNF524	ZDHHC18	DTX3L	CLIC2	LRP10	IFI35	STK11	IL3RA	SRD5A2	OLFML2A	NUAK1	SLCO2A1	SKIV2L	DGKZ	CCL5	EIF2AK2	ICAM2	CYBASC3	STC1	WDR25	FDX1L	TRPS1	CRIP1	FXYD5	C1orf54	TAP1	TSPAN12	TRAF7	EXOC6	C13orf16	IBTK	SLC4A5	HLA-B	CLEC1A	C1orf85
GSE43072_MITRAL_INSUFFICIENCY_VS_NORMAL_ATRIAL_MYOCARDIAL_TISSUE_UP	GSE43072_MITRAL_INSUFFICIENCY_VS_NORMAL_ATRIAL_MYOCARDIAL_TISSUE_UP	COMMD7	PYCR1	RNF113A	PIWIL1	PDX1	NES	SFTPB	MYOG	PPM1B	EIF3A	BMX	DHRS13	TRIM56	TNNT1	TMEM129	PKP4	C18orf21	CILP	PTRH1	HERPUD1	RPS12	C1QTNF4	C1orf57	CCNG2	SMPD1	RFXAP	ARMC4	DDT	TIMP1	TP53I3	MRPS14	OCIAD2	TOR1AIP2	C20orf149	C5orf32	PDXDC2	FAM96A	MCTP1	PIK3IP1	ANKRD29	MYH3	ELP3	ARAP3	C1orf31	RPS6KC1	ADCK5	AGER	TMEM128
GSE43072_MITRAL_INSUFFICIENCY_VS_NORMAL_ATRIAL_MYOCARDIAL_TISSUE_DN	GSE43072_MITRAL_INSUFFICIENCY_VS_NORMAL_ATRIAL_MYOCARDIAL_TISSUE_DN	C12orf45	RALGPS1	NTF3	FABP7	CUGBP1	LASS4	TOR1AIP1	TMEM32	ELAC2	ALG10	HOXA6	SDHB	BMP5	PXMP2	TBC1D5	C1orf54	ANGPTL5	GPT	TCERG1L	MRPL24	MEGF10	S100A14	SAMD14	PYGM	FAM130A1	C2orf55	HSPA9	ZFX	ADIPOR2	LDHD	SHPK	SDHA	PGRMC1	RASL12	SPTY2D1	AP1S2	RAD23A	CEP350	PVRL3	DMRT1	STK35	PMPCB	RANBP1	EGLN1	SEPX1	TRIM36	C12orf36	APOA1BP
GSE44326_HIGH_VS_LOW_PROTEIN_DIET_MUSCLE_TISSUE_UP	GSE44326_HIGH_VS_LOW_PROTEIN_DIET_MUSCLE_TISSUE_UP	TBC1D2B	PDZD8	NID1	CAMSAP1L1	CCNDBP1	HOXA9	LEPR	TOR1B	SPATA17	FAHD2A	CNIH4	MLYCD	BIRC5	SESN1	IGDCC4	USP34	HIVEP3	ERV-PK15	TMED8	AFM	GJA10	FAM62B	CDYL	LPIN2	ADH5	ANGPTL4	ETFDH	CCDC149	CMIP	C20orf108	FAM152A	SLC25A20	TNS1	MSN	ZNF436	MAP3K3	C3orf38	CTSF	ZNF32	FABP5	NSMCE4A	AGPAT4	RFWD3	C11orf84	LGALS4	THAP11	VDAC1	ZDHHC23
GSE44326_HIGH_VS_LOW_PROTEIN_DIET_MUSCLE_TISSUE_DN	GSE44326_HIGH_VS_LOW_PROTEIN_DIET_MUSCLE_TISSUE_DN	BCL2L12	CYP4B1	SELE	EBP	ABCB8	ICT1	MPZL3	BTBD9	ELP3	FBXW7	SOCS3	BPGM	MAPK8	CLDN7	PDCL3	SERPINB9	TGM1	RPL18	SPATA18	RGN	SPINT1	TNRC6B	BLOC1S2	DTYMK	NR3C2	RUVBL1	RBM28	NUCKS1	PMVK	MRPS26	HNRNPM	CELSR3	NUDT2	PARL	OTUD1	FMO4	WDR13	GS82	PER3	OXSM	PBPL	PIGB	RPL17	CARNS1	EDC4	RBM8A	DDIT3	PTCD3
GSE47710_ELECTROSURGICAL_INCISION_VS_NON-INCISED_SUBCUTANEOUS_ADIPOSE_TISSUE_UP	GSE47710_ELECTROSURGICAL_INCISION_VS_NON-INCISED_SUBCUTANEOUS_ADIPOSE_TISSUE_UP	GAPDH	ODC1	CACNB2	EIF3B	CDCA7	TRIB2	IL4R	NOL6	IDH2	WDHD1	TPM4	PRDX1	TNPO3	CENPH	HN1	UHRF1	PA2G4P4	SEC31A	CCNF	PLOD3	IARS	THOC5	MCM2	TSPAN15	MDN1	CAPZA1	HCFC1	C6orf11	KPNA2	EPRS	HMGB1	CIDEB	DDX39	HDAC1	ABCF2	ACOT9	RASL12	MCM4	UHRF1BP1L	ZSWIM6	PITPNB	CSE1L	GEN1	LRRC59	ASPM	MICAL2	DPH1	RPL7L1
GSE47710_ELECTROSURGICAL_INCISION_VS_NON-INCISED_SUBCUTANEOUS_ADIPOSE_TISSUE_DN	GSE47710_ELECTROSURGICAL_INCISION_VS_NON-INCISED_SUBCUTANEOUS_ADIPOSE_TISSUE_DN	SZT2	F2RL2	TMEM141	RNF19A	KIAA0831	MPHOSPH1	C20orf149	AGPAT6	STK33	TDRD3	KIAA0564	SCARB2	SELENBP1	IDH1	UBE2E3	HSD17B8	ZMYM6	PPP3CB	PPP2R5A	HMGN3	B3GNT6	POLR3A	SLC25A4	FZD8	SNX21	ARHGAP6	COL4A3BP	ZNF134	DHTKD1	NFS1	STAT5A	C11orf67	GRHPR	GSTM4	DDHD1	GALNT11	MANEA	C8orf40	ARHGEF3	ATXN7L3	CD2AP	C13orf18	FAM73A	SCCPDH	ACAD11	LRIG3	SLAIN2	MARCH2
GSE47814_RIGHT_VENTRICULAR_FAILURE_VS_NORMAL_MYOCARDIAL_TISSUE_UP	GSE47814_RIGHT_VENTRICULAR_FAILURE_VS_NORMAL_MYOCARDIAL_TISSUE_UP	SFRS5	PBX1	CTGF	KLHL15	ETF1	ANKFN1	HPSE	TMCC3	IER5	CYR61	CXCR7	DNAJB5	USP53	VPS72	RND3	ZNRF3	PRPF38B	EDNRB	KLHL36	DAO	RBM3	ID1	NEB	TBCK	EXDL2	CHKA	MAT2A	SLA	LDLR	CEBPB	MED27	ANKRD1	SSTR2	ITGA5	GABARAPL1	STC1	DUSP1	CHRAC1	MST150	SLC25A25	XIRP1	EIF2C2	ZNF281	C11orf96	ZFP36L2	HK2	BCL10	EFNA1
GSE47814_RIGHT_VENTRICULAR_FAILURE_VS_NORMAL_MYOCARDIAL_TISSUE_DN	GSE47814_RIGHT_VENTRICULAR_FAILURE_VS_NORMAL_MYOCARDIAL_TISSUE_DN	MAP10	TMPO	TMEM68	ZMYM3	CNPY2	SFRS18	RNF38	ABCC5	ZMIZ2	ANP32A	OGT	PPP1R3D	BRD3	USP30	WDR6	ZW10	ZNF521	RWDD3	THAP9	ANKRD49	FANCF	TM2D2	THAP1	C19orf39	ZNF527	CHD1L	CSTF3	TNNI3K	RFXAP	RAB23	C15orf17	IRX3	ARL4A	ZNF280D	CDC10	SLC35A5	VKORC1	ZMYND17	PFTK2	JRKL	C5orf24	PAFAH1B1	DNAH11	BMI1	MRFAP1	ATP1B2	C1orf174	TBCC
GSE47814_MODIFIED_GLENN_SHUNT-TREATED_VS_UNTREATED_RIGHT_VENTRICULAR_FAILURE_UP	GSE47814_MODIFIED_GLENN_SHUNT-TREATED_VS_UNTREATED_RIGHT_VENTRICULAR_FAILURE_UP	GNE	ZBTB2	TALDO1	U315	DNA2	MPHOSPH6	C12orf44	PRSS7	MAP3K7	PPP1R8	API5	ZNF131	CAB39	DNAJB14	NEK10	PYY	GKN1	CCT3	ORMDL1	PPP1R2P3	FAM18B	PXK	CCDC83	TP53	MCTP1	METTL2A	C14orf138	RARS	TMEM100	SEPHS2	GMCL1	ARCN1	PDCD10	UFM1	DCUN1D4	CCT4	SSR2	FAT4	ELAVL1	SNRPG	ARNTL	SLC6A17	CYB5B	SPATA22	PSMB9	ZBTB33	FAM159A	U2AF1
GSE47814_MODIFIED_GLENN_SHUNT-TREATED_VS_UNTREATED_RIGHT_VENTRICULAR_FAILURE_DN	GSE47814_MODIFIED_GLENN_SHUNT-TREATED_VS_UNTREATED_RIGHT_VENTRICULAR_FAILURE_DN	GRIN2A	EIF2C1	AP3M2	TBC1D10A	SF1	ZNF271	ZNF236	PRKACB	PIP4K2B	PDCD2L	ISCA1	HMG20B	HSDL2	QKI	MLL	PLCD3	FBXL4	ETV2	ASH1L	ELOVL3	HUWE1	FOXN3	TAS1R1	FAM115B	PTPRG	CES3	POLL	ATP2A1	PRKAA2	TBL1X	LRRC24	RNF216	CYP2D6	NAAA	PPP2R5E	RSF1	RAPGEF4	C10orf72	CRYBB3	APOOL	BPTF	VAT1	NOL3	DDX4	AP3S2	MMP24	ZNF251	NCOR1
GSE48125_ANTIBIOTIC-TREATED_VS_CTRL_DUODENUM_5D_POST_PREMATURE_C-SECTION_UP	GSE48125_ANTIBIOTIC-TREATED_VS_CTRL_DUODENUM_5D_POST_PREMATURE_C-SECTION_UP	PLA2G1B	MORN4	EGF	TSPAN13	SLC36A1	RPP38	YSK4	PDZK1	LMCD1	GAS2	NDUFA9	FAM160B1	IVD	GSTZ1	KCNS1	SLC25A1	SPR	PMVK	DUS3L	SMG6	FAS	PGRMC2	UPK1A	TMEM176A	TBX18	PTPRR	FAM114A1	SLC46A3	SDHC	NIT2	DHRS4	FITM1	NDUFV3	APOC4	C11orf60	HADHA	C12orf60	NPAL3	RAB31	ADAMTSL1	PEBP1	GDAP2	H1F0	ALDH5A1	RHOU	ABCD3	TMEM135	FABP1
GSE48125_ANTIBIOTIC-TREATED_VS_CTRL_DUODENUM_5D_POST_PREMATURE_C-SECTION_DN	GSE48125_ANTIBIOTIC-TREATED_VS_CTRL_DUODENUM_5D_POST_PREMATURE_C-SECTION_DN	NCOA3	WASF3	DDAH1	RANBP9	NAALADL2	TET2	MYO5A	C15orf17	DMBT1	REG3A	JAK3	LCOR	FBXL10	EXOSC7	MEG3	ZNF614	STIM2	ADAMTSL3	OLFM4	ARL8B	MAP3K5	CXCR4	BF	FAM122B	ANKRD44	GABRG2	RBPMS	SPINK4	SFTPD	CDCA2	C3	C4BPB	ELK4	CHEK2	PWWP2A	PCF11	ILF2	IQCG	LPHN2	ITGA2	TMTC4	BASP1	FAM118B	NFXL1	CD55	PDIA4	KIF4A	ELK1
GSE48125_ANTIBIOTIC-TREATED_VS_CTRL_ILEUM_5D_POST_PREMATURE_BIRTH_UP	GSE48125_ANTIBIOTIC-TREATED_VS_CTRL_ILEUM_5D_POST_PREMATURE_BIRTH_UP	EXOC4	VPS11	NGFRAP1	PEPD	TMEM42	ABHD11	MYBPC3	ACADS	ACADSB	STX7	SNX30	ARL8B	CHID1	TRIOBP	C3orf1	RNFT2	DOLK	ANAPC4	RABEPK	CDS1	TEX2	SFXN1	TTC39A	ZNF566	EIF2B2	WASH1	ZDHHC16	RHOBTB3	GSS	SLC17A5	NAGLU	PCTP	COG2	IMMT	GNB5	BAI3	TMEM16F	OR5D14	ATP6V1C1	OPLAH	XRCC5	ORMDL1	P2RX4	AMN1	HAAO	DPP7	CDKN1C	MECR
GSE48125_ANTIBIOTIC-TREATED_VS_CTRL_ILEUM_5D_POST_PREMATURE_BIRTH_DN	GSE48125_ANTIBIOTIC-TREATED_VS_CTRL_ILEUM_5D_POST_PREMATURE_BIRTH_DN	MMP1	PENK	FAM100B	FCER1G	COL1A1	RNF114	THRA	C4BPA	LCP2	TLR4	BARX2	IL1R2	RNASE4	MGP	MFAP5	PHF19	NUMB	INPP1	GINS1	CREB3L4	ALOX5AP	C5	NT5C	GSR	CLK1	BAZ1A	HSD11B2	PHF6	PI3	AGT	EML6	NCOA7	CD59	NCF1	BCL2L11	SFTPD	TCN1	STK17A	VRK1	ZNF664	FAR1	DBT	CENTB2	MRC1L1	NFAT5	GPD1L	NT5C2	PDE4A
GSE48839_P2_VS_P0_AORTIC_VALVE_INTERSTITIAL_CELLS_UP	GSE48839_P2_VS_P0_AORTIC_VALVE_INTERSTITIAL_CELLS_UP	WHSC1	C13orf23	SRP19	CFL1	TEX261	PCMT1	USH2A	PTPN22	SF3B2	TMTC3	CCR6	KIAA0020	C9orf82	TMEM32	MRPL46	COPS5	DIABLO	ABCF2	EIF5A	HKE2	MCAT	MOCS2	KIAA1468	PSPC1	UGP2	TCEB1	FAM20B	INPP5D	PSMD4	C2orf60	NPM1	SHKBP1	SLC37A4	BTBD14B	MED17	CDS2	APOBEC4	C11orf49	RARS2	TMEM30A	PIGU	NUTF2	OBFC2B	GALNT7	ZNF664	RPL27	CATSPER2	B3GALTL
GSE48839_P2_VS_P0_AORTIC_VALVE_INTERSTITIAL_CELLS_DN	GSE48839_P2_VS_P0_AORTIC_VALVE_INTERSTITIAL_CELLS_DN	NFE2L1	RAP2B	PIGT	TMEM136	EXO5	CNTN3	THBS3	PROS1	ARF6	HMBS	JOSD1	CCNL2	SLC38A11	ODC1	SHC1	DNAH9	ZC3H7B	SEC24A	KIAA0284	C1R	HIC2	SPARC	SAMD14	C5orf13	REPS2	HCG_2036818	NAAA	TG	FOXJ2	IL10RB	TMCO3	FAM113B	ANKRD10	RAG1	WDR23	NRG2	KDSR	TCF4	ZCCHC2	MCL1	MYADM	MMP24	KANK4	GORASP1	CCDC80	GRB14	EMILIN2	TSPAN7
GSE48839_TGF1BETA-TREATED_VS_UNTREATED_24H_AORTIC_VALVE_INTERSTITIAL_CELLS_UP	GSE48839_TGF1BETA-TREATED_VS_UNTREATED_24H_AORTIC_VALVE_INTERSTITIAL_CELLS_UP	FGD4	ARL8A	FKBP11	TRMT11	KLHDC5	FAM98A	DEGS1	ARMET	METTL9	RFK	PCOLCE2	HNMT	DNAJC1	TSPAN8	ZSWIM6	SMARCA1	FMNL3	ATP6V0B	MIPOL1	TBC1D5	VEGFA	BNIP1	C1orf52	KIAA0562	SELK	C1orf9	TNFRSF12A	ASPN	GPX8	FAM160B1	C1orf56	SELS	GEM	IL1RAP	NDUFB2	SMIM4	TMEM181	RERG	TRAPPC6B	CBFB	CDK8	KDELR2	RBM18	NT5DC2	C17orf42	ATP13A3	BMI1	C11orf10
GSE48839_TGF1BETA-TREATED_VS_UNTREATED_24H_AORTIC_VALVE_INTERSTITIAL_CELLS_DN	GSE48839_TGF1BETA-TREATED_VS_UNTREATED_24H_AORTIC_VALVE_INTERSTITIAL_CELLS_DN	NIT2	LRRC15	EFEMP1	TP53BP2	CLIC2	HADH	HSPB1	AHCYL2	EFNB1	GSTP1	IDI1	CASP4	DAAM2	HMGA1	GYG1	THEM2	MPND	LYPLA3	PSMG4	CBR1	GRHPR	CTSL1	WDR76	ALDH9A1	IL13RA1	C1orf192	CTSZ	HSP90AB1	CCDC45	C8orf34	SLC25A1	STEAP2	ZADH2	CLPP	LRRIQ1	FGF12	CXCL2	WDR68	GLUL	NLRC5	HADHA	ARRB2	FGL2	PDLIM1	GLOD4	GAS8	RASSF4	PIK3C2B
GSE49290_LOW_STRESS_VS_HIGH_STRESS_LIVER_TISSUE_UP	GSE49290_LOW_STRESS_VS_HIGH_STRESS_LIVER_TISSUE_UP	METTL7A	FMC1	C15orf57	NOV	CTSL2	KPNA4	EXDL1	GM2A	MTR	TCEAL4	TCEAL2	COMMD3	ORMDL3	MTHFS	CNBD1	TWSG1	CYP1A2	EML5	TSPAN32	CCDC28A	C11orf60	ITM2B	FBXL20	MTHFD1	HAGH	NPC2	C1orf85	EYA1	TTC39C	SFXN1	TMEM219	ANKH	DLG3	FIGF	LYZL2	DHX40	NDRG2	PHYHD1	MBP	SYNJ1	EPHX1	DPYS	GSPT2	ZDHHC3	PBLD	CDR2L	PTPRK	LGMN
GSE49290_LOW_STRESS_VS_HIGH_STRESS_LIVER_TISSUE_DN	GSE49290_LOW_STRESS_VS_HIGH_STRESS_LIVER_TISSUE_DN	DKC1	RBM19	ATP6V1C2	CHRAC1	RWDD1	PUS7	SNRPG	METTL1	PDIA6	PUS1	CIRH1A	DPP3	KIF17	TIMM8B	HSBP1	HS6ST1	FLRT2	ODC1	HSPA5	CCDC86	SNRP70	MTA2	GPX7	UTRN	FGA	PPRC1	PPFIA1	TRIM59	CHRD	PPP1R14B	RAB27A	GCN1L1	SDF2L1	TSPAN14	C14orf21	COX4I2	RFT1	CYB5B	NFKB1	EBF3	ABCD4	NANS	ARF1	DDX39	SWAP70	MLEC	MSF	MORF4L2
GSE53997_JUVENILE_VS_ADULT_FAMILIAL_HYPERCHOLESTEROLEMIA_AORTIC_VALVE_INTERSTITIAL_CELLS_UP	GSE53997_JUVENILE_VS_ADULT_FAMILIAL_HYPERCHOLESTEROLEMIA_AORTIC_VALVE_INTERSTITIAL_CELLS_UP	HELLS	ZNF688	ZNF382	GDAP2	ZNF271	TXNL4B	MBLAC1	TMEM16E	MAP10	RBM47	ZBTB34	ZNF530	RINL	EIF4ENIF1	PEX11B	SENP8	FLRT3	YIPF1	TAGLN2	LRP6	COQ9	ZFP14	GLT25D1	SCYL3	C5orf37	CCDC18	CPN1	IMPDH2	HEATR6	ANKRD54	PLEKHA8	ZNF146	USP21	DKK1	NBPF9	KTELC1	NUDT13	ZNHIT2	KRT13	CNO	PIAS1	C1orf27	DNMT1	PRMT9	EPC1	ALDH8A1	ZNF436	USP16
GSE53997_JUVENILE_VS_ADULT_FAMILIAL_HYPERCHOLESTEROLEMIA_AORTIC_VALVE_INTERSTITIAL_CELLS_DN	GSE53997_JUVENILE_VS_ADULT_FAMILIAL_HYPERCHOLESTEROLEMIA_AORTIC_VALVE_INTERSTITIAL_CELLS_DN	PCF11	TMEM176B	B4GALT5	FHDC1	PHYHD1	METRNL	ESR1	SLC20A1	YWHAE	MAPKAPK2	HSD17B7	IRF3	C12orf44	C4BPA	RBMX	BTG1	LEPROTL1	GRIK1	PFKFB3	CCNL1	DDX19B	DNAJB6	DAO	IGFBP6	GBE1	TRIM16	ODC1	MEF2C	MST150	SAT1	CMTM3	GLO1	ARSA	BAHD1	RAP2B	GALNT12	RAB27A	CEBPB	JDP2	CD83	C13orf15	DNAJA4	VAT1	NAMPT	SFRS10	DDX3X	MAP2K3	NFKBIZ
GSE64246_INACTIVATED_E_COLI-TREATED_3H_VS_UNTREATED_MAMMARY_EPITHELIAL_CELLS_UP	GSE64246_INACTIVATED_E_COLI-TREATED_3H_VS_UNTREATED_MAMMARY_EPITHELIAL_CELLS_UP	CYP1B1	UBE2J2	STX11	ZC3H12A	PCTK2	EFHD2	VPS37B	NFKBIA	RNF144B	CLDN1	ABTB2	PTPN12	IER5	ACPL2	EXOD1	ARG2	IL1A	ZMIZ1	PDGFC	MCL1	LRRC28	IFNGR1	MAP3K8	STK10	PLXDC1	MIER1	CXCL2	IL8	ATP11C	PCNX	PPHLN1	TNFAIP3	LDLR	CSNK1E	CCL8	ELL	CXCL6	PPFIBP2	KCNN4	RC3H2	N4BP1	ARHGEF5	ANGPTL3	RNF114	SUB1	NME7	DKFZP451A0419	ERRFI1
GSE64246_INACTIVATED_E_COLI-TREATED_3H_VS_UNTREATED_MAMMARY_EPITHELIAL_CELLS_DN	GSE64246_INACTIVATED_E_COLI-TREATED_3H_VS_UNTREATED_MAMMARY_EPITHELIAL_CELLS_DN	MSH6	EGR1	CBX6	SMARCAD1	VPS29	GALNT11	ANP32A	VAV3	EGLN2	BCL7A	SUCLA2	ZNF462	PPTC7	CNTN2	MLLT10	CCDC6	EPB41L3	HSDL1	RAD50	AK3L1	BRCC3	FBXW10	C3orf58	XPO1	C1QA	ZNF638	NDUFAB1	ZNF780A	CABLES1	LYPLA3	WDR91	PVRL3	ATP5D	TPST1	ID4	NAE1	THOC2	BAIAP2	CHCHD10	PANK1	GSAP	HES6	BANP	GTF2I	FBXL16	ADCK5	MGA	COL17A1
GSE64246_INACTIVATED_E_COLI-TREATED_24H_VS_UNTREATED_MAMMARY_EPITHELIAL_CELLS_UP	GSE64246_INACTIVATED_E_COLI-TREATED_24H_VS_UNTREATED_MAMMARY_EPITHELIAL_CELLS_UP	SEC24D	CD47	ITGAV	ZNF143	RASA1	CFLAR	NTAN1	RASSF6	CASP4	SPATA6	TCTN2	USP9X	CLDN1	DMXL1	HSDL2	C1orf210	GRID2	GUCY1A3	GSAP	PXK	C16orf68	CEP120	MAP2K5	FAS	SGSM1	DCP1B	FAT	AMN1	VPS37C	VCAM1	IL10RB	C2orf13	GUSB	CYLD	FBXL5	RNF19A	TAP1	IFI30	STRBP	KIAA1429	C12orf35	NFYA	SREBF1	METTL3	TPD52	MORC3	IRF2	CLK4
GSE64246_INACTIVATED_E_COLI-TREATED_24H_VS_UNTREATED_MAMMARY_EPITHELIAL_CELLS_DN	GSE64246_INACTIVATED_E_COLI-TREATED_24H_VS_UNTREATED_MAMMARY_EPITHELIAL_CELLS_DN	UBP1	C16orf72	NAE1	ZNF783	NUPL1	HNRNPU	GLYR1	H3F3B	FAM83H	PPP4R2	ABCF1	DDA1	AZIN1	BCLAF1	MOBKL1A	FGFR3	CHD1	RBM16	C22orf39	C9orf78	MAPK1IP1L	FASTKD3	TRMT61B	GTF2H3	PSL1	TTF2	PDPK1	NIPA1	DNMT3B	DCUN1D4	SH2D4B	SOX8	ZNF638	FUSIP1	ARS2	BRCC3	SHC1	ZFR	ZFP2	UQCRQ	DNAJC7	NAT5	VPS4A	LEO1	NFRKB	REV1	MED10	WDR45L
GSE64246_INACTIVATED_S_AUREUS-TREATED_3H_VS_UNTREATED_MAMMARY_EPITHELIAL_CELLS_UP	GSE64246_INACTIVATED_S_AUREUS-TREATED_3H_VS_UNTREATED_MAMMARY_EPITHELIAL_CELLS_UP	IER5	CYP1B1	PPFIBP2	ABTB2	GNG12	DCTN4	ZMIZ1	UBE2J2	LPIN1	USP6NL	C6orf130	C10orf26	TNS3	ARHGEF5	KCTD10	NEB	SP1	MCL1	ZBTB34	PDGFC	MIXL1	EXOC8	NCK2	HERPUD2	RC3H2	SNX11	VPS37B	PPP1R3B	ZC3H13	RHOV	TRIP4	AKTIP	UNC84B	PLEKHO2	TIPARP	PLXDC1	KAT5	CNTLN	ZNF408	KIAA0174	FAM100B	GCNT2	EML2	PER3	KCNN4	PER2	TEP1	IREB2
GSE64246_INACTIVATED_S_AUREUS-TREATED_3H_VS_UNTREATED_MAMMARY_EPITHELIAL_CELLS_DN	GSE64246_INACTIVATED_S_AUREUS-TREATED_3H_VS_UNTREATED_MAMMARY_EPITHELIAL_CELLS_DN	EGR1	TCF12	SLC25A11	SMARCAD1	DUSP6	BCL7A	PPTC7	C1orf112	TRIB1	BANP	CBX3	PLK2	THOC2	ZNF143	ANP32A	RBBP4	PRKCG	GTF2I	ZUFSP	EGLN2	SMC3	XPO1	PVRL3	RAD21	IWS1	VPS29	WDR7	TWF1	RAB3D	ZNF664	CCAR1	MET	C16orf68	NAT5	STK26	KLF10	MRFAP1	SCYE1	GALNT11	MSH6	HOXA2	DUSP1	EPB41L3	TES	ATF2	ATR	SLC9A5	RTEL1
GSE64246_INACTIVATED_S_AUREUS-TREATED_24H_VS_UNTREATED_MAMMARY_EPITHELIAL_CELLS_UP	GSE64246_INACTIVATED_S_AUREUS-TREATED_24H_VS_UNTREATED_MAMMARY_EPITHELIAL_CELLS_UP	ZNF143	LPIN1	SEC24D	USP9X	CCDC28B	FBXL5	MAP2K5	SPIRE1	DCTN2	YTHDC1	LUC7L3	C16orf68	CEP120	TCTN2	AMN1	UHRF2	RASA1	CMAS	KLHL36	RBM5	HBA2	TADA3L	PPP2R5A	LGTN	C7orf60	ATG12	GUCY1A3	HCG_1995134	HEBP1	GRINL1A	CEP68	RASSF6	KIAA0196	GSPT2	KIAA0586	CXorf38	STAMBP	LPCAT4	KIAA0323	ZMYND17	CCDC28A	NTAN1	ACBD6	NIPBL	SREBF1	UNC84B	KIAA0430	ING4
GSE64246_INACTIVATED_S_AUREUS-TREATED_24H_VS_UNTREATED_MAMMARY_EPITHELIAL_CELLS_DN	GSE64246_INACTIVATED_S_AUREUS-TREATED_24H_VS_UNTREATED_MAMMARY_EPITHELIAL_CELLS_DN	TMED5	UBP1	PPP4R2	C16orf72	NIPA1	FUSIP1	DDA1	NUPL1	CWC22	PDPK1	TAF4	ZFY	RANBP2	MAPK1IP1L	MMRN2	ARF6	ARS2	MCFD2	HNRNPU	CDYL	NAE1	G3BP2	CPNE1	LARP4	DCUN1D4	ZFP2	U2AF1	RBM16	DSEL	WRB	GRPEL1	DDX5	UQCRQ	EML5	C9orf105	SUPT6H	SOCS6	VPS4A	ELAVL2	KIAA1166	C1orf85	PSMD12	MAGOH	DGCR8	RPS19BP1	AK3L1	BCLAF1	UST
GSE65008_SUCKLING_VS_WEANED_28DPN_ILEAL_MUCOSA_UP	GSE65008_SUCKLING_VS_WEANED_28DPN_ILEAL_MUCOSA_UP	BEX4	ECSIT	PNN	LRBA	C12orf41	KRIT1	CEP290	TEC	CHMP4A	NFYA	ADAMTS17	HKE2	MOCS1	FAM13B1	PPAPDC1B	MUM1	ITM2A	LAGE3	KIF15	FBXO11	POLR2B	RGS2	BPTF	ANP32B	IFT81	TARDBP	RPL21	ADAM18	FAM134B	ASXL1	LINGO2	ATG5	SIVA1	POLE4	HNRNPA1	ASXL2	HNRNPAB	BTK	TAF15	TRIM37	ARMCX5	ZBTB11	THRAP3	CDK6	HMCN1	YWHAB	ZFPM2	TUBB
GSE65008_SUCKLING_VS_WEANED_28DPN_ILEAL_MUCOSA_DN	GSE65008_SUCKLING_VS_WEANED_28DPN_ILEAL_MUCOSA_DN	ARL4A	TSKU	HKDC1	TMC5	CDKN1A	HIST1H2AC	DUSP6	SDCBP2	GAL3ST1	CHMP4B	LHFPL2	GZMH	MAP2K5	PAPD5	GLA	TFF2	MAP2K3	MYL12B	SIRT6	LMBRD1	STOM	VAMP7	IFNGR1	OS9	CLIC5	CD47	LAMA3	C19orf22	ST14	CHMP5	MFSD6L	UBB	SAR1B	ADAM10	IFI6	CD9	TCN2	DIRC2	MAPK6	NQO1	CCDC152	UBE2D1	STX12	SLC16A5	CFLAR	EPB41L3	CYP4A22	HIST1H2BE
GSE65008_SUCKLING_VS_WEANED_35DPN_ILEAL_MUCOSA_UP	GSE65008_SUCKLING_VS_WEANED_35DPN_ILEAL_MUCOSA_UP	OLIG2	PFDN2	GRK4	C10orf32	CDK6	ELAC2	CDKN2C	SLC16A4	KIAA0406	RNF144A	MED15	CXXC1	ZNF740	CPN1	RAVER1	TARBP2	CCDC18	HHIP	UBL3	ZNF134	C1orf93	ZCCHC3	SAFB	PRPF40B	MUM1	CCDC90A	SLC12A9	RAB3A	ICMT	TRAK2	DCPS	ETV2	SLC4A3	WDR74	RSBN1	SCRN1	C1orf71	ZFPM2	EIF1	CLK2	LSG1	TRIM50	ASXL2	KIAA0182	ZFP106	EXOSC1	INO80E	HBZ
GSE65008_SUCKLING_VS_WEANED_35DPN_ILEAL_MUCOSA_DN	GSE65008_SUCKLING_VS_WEANED_35DPN_ILEAL_MUCOSA_DN	HIST1H3A	LYVE1	SIDT2	UBE2B	PPIB	AREG	LAMP2	GPM6A	TXNL4B	C19orf66	BBS9	GSS	PLAU	TRIM21	NAMPT	AQP4	B2M	GSR	TBX1	HERPUD2	PML	SETX	MST150	ZNFX1	PARP16	SEC11C	RNF213	C6orf72	UFM1	EIF2AK2	NANS	MORC3	PARP12	SELENOT	SAR1A	RHOBTB1	LMAN1	ZDHHC12	KIAA1826	SPHK2	MX2	RSAD2	IFIT1	ISG15	ME1	ZDHHC5	KCTD12	CCNYL2
GSE66317_LOW_LACTOFERRIN-SUPPLEMENTED_VS_STANDARD_DIET_JUVENILE_HIPPOCAMPUS_UP	GSE66317_LOW_LACTOFERRIN-SUPPLEMENTED_VS_STANDARD_DIET_JUVENILE_HIPPOCAMPUS_UP	RASL10B	KLHL25	FKBP1A	WBSCR17	EFNB1	BFSP1	CTTNBP2	FADS6	PRSS12	PLEKHG5	PDPK1	DKFZP451A0419	IRS1	PLXNA2	DPYS	LRRC7	BDNF	AMPD2	KCNK4	PTK2B	CRTC1	GRK4	EPHA4	SIAH1	CTNNA3	RUNDC1	HOOK2	DBN1	ZNF436	NAGPA	CAMKK1	UNC13A	ARHGEF17	MPZL1	LYPLA2	NCDN	NECAB2	PNPLA2	CITED1	ACTN2	PAPD1	PTPN22	AFF2	LUZP1	RAPH1	PRR36	NFE2L3	SLC25A42
GSE66317_LOW_LACTOFERRIN-SUPPLEMENTED_VS_STANDARD_DIET_JUVENILE_HIPPOCAMPUS_DN	GSE66317_LOW_LACTOFERRIN-SUPPLEMENTED_VS_STANDARD_DIET_JUVENILE_HIPPOCAMPUS_DN	PIAS1	HMGN2	CCDC46	EIF4E2	PCNP	WNK4	LYCAT	ERBB4	ACSS3	MAP2K5	KCNJ13	ZNF862	NECAP2	C21orf62	LRRCC1	PPP1R14D	BCL2	COBLL1	CRIP1	DNAH9	STAT5B	S100A13	SERPINE2	MARCKS	RELA	CD164	DDX3X	CETN3	SNX6	CSF1	TMEM123	CCDC80	CMTM6	CHD1	CCDC132	CD59	RBMX	C5orf41	ACTR10	SNF1LK2	CCDC152	GPR143	CAPN2	SMS	PRKCQ	GBP1	CHST14	SERPING1
GSE72025_SSEA1-NEG_VS_SSEA1-POS_FETAL_FIBROBLASTS_UP	GSE72025_SSEA1-NEG_VS_SSEA1-POS_FETAL_FIBROBLASTS_UP	TMEM87A	CLYBL	SS18	RHOT1	MAGED2	TFAM	ZNF184	ACTR3	KIAA1012	HELQ	TBC1D23	CCDC127	C1orf27	SRPX	XBP1	USP8	ZFYVE16	SELS	AKTIP	TFRC	SMARCAD1	EIF4H	SF4	CDC5L	USO1	RPS8	MATR3	BTBD10	DYNC1I2	PRCP	ZNF638	CTGLF1	STT3B	PSMC6	UIMC1	IFT80	NUPL1	CCP110	PPFIBP1	SSBP2	GABPB2	TUBGCP2	TOR1A	DNAJB6	HISPPD1	HP1BP3	EFNA5	SFRS3
GSE72025_SSEA1-NEG_VS_SSEA1-POS_FETAL_FIBROBLASTS_DN	GSE72025_SSEA1-NEG_VS_SSEA1-POS_FETAL_FIBROBLASTS_DN	AGPAT6	KDELR1	C2orf68	RRAGA	PCBP2	EIF3F	PDDC1	ERGIC1	APH1A	PTK7	BMP5	KIAA1671	CSDA	MBOAT7	BAT3	PREP	ATXN7L3	HDLBP	KPNA6	TIMP2	MTCH1	DDB1	TMEM223	NR2F6	THOC3	ZNF703	GATA6	SERPINB6	POLR1E	FOXRED1	SEPT11	CAPZB	PLBD2	BAX	SIVA1	COL4A3BP	CRTAP	ATP6V0E1	GNAI2	AFF2	RAB9A	EHD1	DCHS1	YWHAB	NUCKS1	RAB5B	ZNHIT1	MARCKSL1
GSE73088_LETHAL_DOSE_MUSTARD_GAS_VS_CTRL_LUNG_TISSUE_UP	GSE73088_LETHAL_DOSE_MUSTARD_GAS_VS_CTRL_LUNG_TISSUE_UP	ACOT9	CXCR7	FOXC2	PAPPA	DEGS1	BACE2	CREB5	TNFAIP1	CORO1C	HECW2	DDA1	NUFIP1	ZNF354A	PTP4A1	CTGF	EXDL2	MAFG	DNAJC3	DAPK3	JUNB	TMEM109	FGF2	CCDC55	UBE3A-AS	PTHLH	CSTF2	ETF1	GTF2B	MAPK1IP1L	GPC4	PTPN11	KCNJ13	GJC1	HBEGF	ACP7	TMEM39A	FAM160A2	LENG8	C1orf144	SH2D3C	SIGLEC11	TNP2	CCDC59	UCK2	PDLIM1	SHMT2	PTGIS	FAHD2A
GSE73088_LETHAL_DOSE_MUSTARD_GAS_VS_CTRL_LUNG_TISSUE_DN	GSE73088_LETHAL_DOSE_MUSTARD_GAS_VS_CTRL_LUNG_TISSUE_DN	PTER	TEX2	USP21	MAP2K6	FBXO32	NPAL3	LINC00339	FMO3	RBED1	RAB11FIP4	GIMAP5	ERBB2IP	MAT2B	MBNL1	FAM168B	MAN1C1	TESC	ALDH1B1	FAM98C	C1orf86	ST6GALNAC6	ETV2	DGCR2	ZNF219	TEGT	LDHD	CHD4	MAN2B1	SLC45A3	EEF1A1	SERINC2	C20orf116	TSPAN33	ARRB2	KDR	ING4	CDK5	AHCYL2	TMEM38A	PGAP1	SERPINF2	SPTBN1	LRRC16A	BAZ2B	PRPSAP1	LAT	SLC39A4	MADD
[truncated: 152 more columns]
