# Supplementary material for: Dissecting clinical outcome of porcine circovirus type 2 with in vivo derived transcriptomic signatures of host tissue responses
Source: BMC Genomics. 2018 Nov 20;19:831. doi: 10.1186/s12864-018-5217-5 (PMC6247532; doi:10.1186/s12864-018-5217-5)
Supplement: Supplementary file 5 — PorSignDB signatures as entrez symbols, in gmt format. (GMT 305 kb) [file 12864_2018_5217_MOESM5_ESM.gmt]

GSE7313_SALMONELLA_TYPHIMURIUM_INFECTED_VS_UNINFECTED_24HPI_MESENTERIAL_LYMPH_NODE_UP	GSE7313_SALMONELLA_TYPHIMURIUM_INFECTED_VS_UNINFECTED_24HPI_MESENTERIAL_LYMPH_NODE_UP	9242	55662	10499	64839	64114	5903	342035	54464	4055	11059	79002	55630	123228	145173	27086	283377	8519	972	23555	55454	7052	23492	22955	1974	64094	9444	6812	50813	57455	54762	8650	553115	10894	91137	140711	78987	1672	2313	23131	10195	90378	1740	51094	64083	81037	1266	6336
GSE7313_SALMONELLA_TYPHIMURIUM_INFECTED_VS_UNINFECTED_24HPI_MESENTERIAL_LYMPH_NODE_DN	GSE7313_SALMONELLA_TYPHIMURIUM_INFECTED_VS_UNINFECTED_24HPI_MESENTERIAL_LYMPH_NODE_DN	23683	4904	388555	3998	23310	343099	909	2597	3178	9833	10248	805	5018	23140	92370	256764	3035	64881	7266	170691	1014	4725	37	84064	3476	9984	23230	29107	5515	5048	29760	85406	27436	10916	90799	55215	7737	10201	9133	57222	135152	8892	51263	9586	5702	2631	8677	10250
GSE7313_SALMONELLA_TYPHIMURIUM_INFECTED_VS_UNINFECTED_48HPI_MESENTERIAL_LYMPH_NODE_UP	GSE7313_SALMONELLA_TYPHIMURIUM_INFECTED_VS_UNINFECTED_48HPI_MESENTERIAL_LYMPH_NODE_UP	8943	9967	4627	9462	23338	55640	10540	3482	8451	3122	653361	51056	120114	7052	64761	2634	83666		8567	55008	718	8085	23065	5698	3120	10618	23307	259230	8322	151636	3340	3669	3996	7009	26276	23196	51614	9889	59274	4836	80331	7248	64218	25989	131566	23536	5196	1650
GSE7313_SALMONELLA_TYPHIMURIUM_INFECTED_VS_UNINFECTED_48HPI_MESENTERIAL_LYMPH_NODE_DN	GSE7313_SALMONELLA_TYPHIMURIUM_INFECTED_VS_UNINFECTED_48HPI_MESENTERIAL_LYMPH_NODE_DN	892	80055	641371	5532	5037	10916	6009	830	55732	49855	29105	5048	64579	55837	2701	6455	5515	9737	6856	9908	27109	8724	79663	26610	1380	55119	54495	10283	23137	55790	6168	79982	7737	92196	8444	27347	27131		56681	55658	64881	653149	7903	1033	9738	10260	51319	81611
GSE7313_SALMONELLA_TYPHIMURIUM_INFECTED_VS_UNINFECTED_21DPI_MESENTERIAL_LYMPH_NODE_UP	GSE7313_SALMONELLA_TYPHIMURIUM_INFECTED_VS_UNINFECTED_21DPI_MESENTERIAL_LYMPH_NODE_UP	3983	54880	30816	1786	22838	8451	720	8295	29102	23505	5727	3054	347252	23140	4627	64784	5903	55695	994	2317	29911	201255	1791	120400	2259	7468	4298	51805	7874	65109	23131	9700	22828	147700	9611	26751	5549	9919	9771	4300	55132	23126	4068	375449	23185	1955	5792	6314
GSE7313_SALMONELLA_TYPHIMURIUM_INFECTED_VS_UNINFECTED_21DPI_MESENTERIAL_LYMPH_NODE_DN	GSE7313_SALMONELLA_TYPHIMURIUM_INFECTED_VS_UNINFECTED_21DPI_MESENTERIAL_LYMPH_NODE_DN	5048	5515	9535	645	84298	483	8649	8724	8741	10478	199	150365	54495	389	79643	10434	6568	2203	4725	10280	9034	4615	55781	124817	7702	51290	3055	5718	49855	79002	403	58488	3576	55314	3556	283459	475	56852	2591	548645	54987	29796	2701	6810	55766	8772	2592	83930
GSE7314_SALMONELLA_CHOLERAESUIS_INFECTED_VS_UNINFECTED_48HPI_MESENTERIAL_LYMPH_NODE_UP	GSE7314_SALMONELLA_CHOLERAESUIS_INFECTED_VS_UNINFECTED_48HPI_MESENTERIAL_LYMPH_NODE_UP	284541	604	25977	5052	54815	4283	6594	7057	133121	59274	5373	3981	143458	51011	10140	51726	10483	7009	54991	23193	9114	79139	57696	7184	7099	64983	7122	4149	11044	337		143	285237	81669	2207	8301	114789	5464	5479	79783	54957	51542	55603	59345	56061	4832	11140	23395
GSE7314_SALMONELLA_CHOLERAESUIS_INFECTED_VS_UNINFECTED_48HPI_MESENTERIAL_LYMPH_NODE_DN	GSE7314_SALMONELLA_CHOLERAESUIS_INFECTED_VS_UNINFECTED_48HPI_MESENTERIAL_LYMPH_NODE_DN	1182	10186	5928	641339	64780	27109	114791	29781	57456	667	2199	644168	3710	9749	56912	10217	8204	38	26268	23683	10120	3608	10314	9734	496	91612	55186	9097	4585	55746	79090	57150	25840	4154	10767	130951	80823	9079	23350	29089	2262	84107	284434		64770	79026	4053	118881
GSE7314_SALMONELLA_CHOLERAESUIS_INFECTED_VS_UNINFECTED_21DPI_MESENTERIAL_LYMPH_NODE_UP	GSE7314_SALMONELLA_CHOLERAESUIS_INFECTED_VS_UNINFECTED_21DPI_MESENTERIAL_LYMPH_NODE_UP	23258	2037	481	10663	94134	2217	65062		79901	2235	55268	6383	5118	1281	256394	2752	5660	25840	28986	9445	4811	100129792	23161	55353	85004	288	51226	6812	3953	9351	7373	3574	3936	1528	25854	93663	5651	1545	10630	23564	3680	4835	5919	10960	55314	140885	403	22836
GSE7314_SALMONELLA_CHOLERAESUIS_INFECTED_VS_UNINFECTED_21DPI_MESENTERIAL_LYMPH_NODE_DN	GSE7314_SALMONELLA_CHOLERAESUIS_INFECTED_VS_UNINFECTED_21DPI_MESENTERIAL_LYMPH_NODE_DN	118812	7533	5985	59272	496	2794	7917	25804	23450	23063	6447	51805	5496	114827	57456	23039	64328	9967	84859	84295	3960	29781	59307	10111	1017	92105	1789	93487	140465	221927	5442	55324	9219	5424	79786	51042	28951	5800	65083	245972	5441	55920	199786	3148	5933	55219	55133	85015
GSE8974_YOUNG_VS_SENESCENT_ENDOTHELIAL_CELLS_UP	GSE8974_YOUNG_VS_SENESCENT_ENDOTHELIAL_CELLS_UP	23351	79154	8772	6764	3965	57549	4619	7050	5625	4828	4005	11221	51559	1201	6799	7791	83982	26164	57402	113000	2523	4792	1843	231	10256	330	23339	112464	51310	23064	2131	84166	567	269	79669	3065	9589	139221	84246	2634	4599	221935	23498	203328	81566	6285	79443	151903
GSE8974_YOUNG_VS_SENESCENT_ENDOTHELIAL_CELLS_DN	GSE8974_YOUNG_VS_SENESCENT_ENDOTHELIAL_CELLS_DN	66000	30061	9055	7168	79987	1033	2557	5781	10038	5116	9133	83700	27429	90417	55872	3298	11073	7109	1854	4935	51678	79038	24137	23285	4190	699	3685	286827	9388	2885	29127	1955	10920	7416	81035	7251	159090	3015	54069	6500	1063	79776	7443	5138	6304	10468	84690	8073
GSE12705_SPHERICAL_VS_TUBULAR_EMBRYONIC_TROPHOBLAST_ELONGATION_UP	GSE12705_SPHERICAL_VS_TUBULAR_EMBRYONIC_TROPHOBLAST_ELONGATION_UP	11055	64118	2625	3609	1802	10579	51060	126374	2624	6433	386617	60626	124976	23555	57222	126147	84705	9960	3635	55585	26528	7138	26301	4925	85456	6182	1803	162494	283989	440712	92140	9894	222068	11253	51341	114836	9649	81620	124930	10507	91584	54106	5441	3954	3978	4332	124245	8402
GSE12705_SPHERICAL_VS_TUBULAR_EMBRYONIC_TROPHOBLAST_ELONGATION_DN	GSE12705_SPHERICAL_VS_TUBULAR_EMBRYONIC_TROPHOBLAST_ELONGATION_DN	3671	4547	8892	83872	9075	8604	5230	51474	3037	220213	143	11124	5208	64219	51271	167227	8455	122786	5914	5774	1495	8777	163590	5987	55612	7277	8202	10611	81030	55884	4795	441608	54901	199857	10294	124491	23348	3952	8028	144348	594	7474	26511	10194	390	865	83891	2257
GSE12705_TUBULAR_VS_EARLY_FILAMENTOUS_EMBRYONIC_TROPHOBLAST_ELONGATION_UP	GSE12705_TUBULAR_VS_EARLY_FILAMENTOUS_EMBRYONIC_TROPHOBLAST_ELONGATION_UP	8715	10307	3291	79145		116238	11267	3655	80020	8879	25791	57406	7111	4026	57704	2720	10095	3899	27032	51727	51094	57488	57458	23305	2760	11252	133619	5825	6251	55619	5578	83891	6035	1992	56243	80315	283554	123803	6560	56674	6554	2810	23512	5257	1040	51060	10611	1179
GSE12705_TUBULAR_VS_EARLY_FILAMENTOUS_EMBRYONIC_TROPHOBLAST_ELONGATION_DN	GSE12705_TUBULAR_VS_EARLY_FILAMENTOUS_EMBRYONIC_TROPHOBLAST_ELONGATION_DN	51077	988	29105		58497	210	22903	56943	9818	221302	5719	10051	55215	4809	10558	54948	134218	51008	23404	6908	124930	79156	51134	26574	6597	23168	23047	10744	7027	79714	10146	4436	9933	56946	1152	57693	55795	25901	9601	27333	6533	55759	471	6242	10658	3315	131474	10482
GSE12705_EARLY_FILAMENTOUS_VS_LATE_FILAMENTOUS_EMBRYONIC_TROPHOBLAST_ELONGATION_UP	GSE12705_EARLY_FILAMENTOUS_VS_LATE_FILAMENTOUS_EMBRYONIC_TROPHOBLAST_ELONGATION_UP	80223	51077	55330	5209	5983	124801	9044	6533	29960	261726	91663	79968	8833	9156	29766	10617	79837	54892	27242	9533	51053	4864	79675	81928	11218	51534	10560	2551	493911	11258	57835	22931	134218	93663	64225	84240	494143	132720	10735	5393	1902	203522	57645	79644	1022	57705	79682	23317
GSE12705_EARLY_FILAMENTOUS_VS_LATE_FILAMENTOUS_EMBRYONIC_TROPHOBLAST_ELONGATION_DN	GSE12705_EARLY_FILAMENTOUS_VS_LATE_FILAMENTOUS_EMBRYONIC_TROPHOBLAST_ELONGATION_DN	4336	80700	5519	134	23085	11253	1388	28969	7011	84287	79841	311	23119	6983	6811	136263	57659	9653	23677	26010	55904	10718	84722	222663	9510	51065	23355	10446	22818	25911	2863	224	6907	81562	55727	55690	10765	6746	83439	5091	23303	4026	23314	9678	7531	92689	404220	57047
GSE13528_AD_LIB_VS_FASTED_MC4R_D298_LIVER_UP	GSE13528_AD_LIB_VS_FASTED_MC4R_D298_LIVER_UP	5004	26998	10840	6309	645	51171	1717	6307	3273	1595	3422	216	1666	5037	6713	10682	1124	57026	6721	27294	8553	3033	197	7086	53346	2194	83592	389	9352	11161	84465	2934	1017	29979	5168	26225	2052	7108	10553	26007	55586	1565	6554	51706	9524	2224	1952	79944
GSE13528_AD_LIB_VS_FASTED_MC4R_D298_LIVER_DN	GSE13528_AD_LIB_VS_FASTED_MC4R_D298_LIVER_DN	5091	3945	10020	346	79047	10904	3931	27075	22808	90952	29969	5825	3158	10901	3032	7014	25874	3030	1891	55850	84699	37	2203	3192	7045	5211	23194	27141	4076	3417	51283	54898	788	1362	23256	23585	7178	9817	10610	6988	2350	64928	7067	84926	54877	2110	119504	57171
GSE13528_AD_LIB_VS_FASTED_MC4R_N298_LIVER_UP	GSE13528_AD_LIB_VS_FASTED_MC4R_N298_LIVER_UP	6721	1595	4597	22884	6309	1717	84465	6713	10682	3273	3422	7108	2224	4864	1191	2170	6307	56603	5176	1718	2192	290	84967	10840	51635	5118	3697	11189	9874	1666	26998	1632	4649	6687	55176	2035	84061	256536	2134	3482	3157	57549	2194	23076	1565	7559	3061	6446
GSE13528_AD_LIB_VS_FASTED_MC4R_N298_LIVER_DN	GSE13528_AD_LIB_VS_FASTED_MC4R_N298_LIVER_DN	3931	1933	25874	6193	5825	113157	3158	6206	2110	11162	30061	158	37	51317	10904	9728	5091	1891	84926	65990	79047	122704	33	84129	51141	114883	27335	6232	57122	3032	2350	2059	10618	7447	387119	35	84263	2592	64928	51283	94097	3615	10111	55120	58488	346	80700	3945
GSE13528_MC4R_D298_VS_MC4R_N298_AD_LIB_LIVER_UP	GSE13528_MC4R_D298_VS_MC4R_N298_AD_LIB_LIVER_UP	816	64902	55239	3400	89885	23554	10559	79944	8464	51031	1666	4835	2984	53343	6697	389	202051	55217	9255	57537	5480	51285	7480	25844	2622	56950	6610	126820		5919	91949	10307	11187	55507	51693	115825	100652824	87769	84504	29071	11170	2113		2018	7020	6815	196410	65018
GSE13528_MC4R_D298_VS_MC4R_N298_AD_LIB_LIVER_DN	GSE13528_MC4R_D298_VS_MC4R_N298_AD_LIB_LIVER_DN	1428	57335	256536	7559	84181	51691	4760	8073	1826	22944	9448	122651	55148	6578	93185	55193	143570	7805	5757	6741	9991	23247	23194	4593			7307	6366	9149	23350	23423	11124	9139	27292	3482	92211	54962	81558	3300	2035	158067	8402	9682	84726	100130733	10296	5136	7398
GSE13528_AD_LIB_VS_FASTED_MC4R_D298_ADIPOSE_TISSUE_UP	GSE13528_AD_LIB_VS_FASTED_MC4R_D298_ADIPOSE_TISSUE_UP	3671	6487	128637	3679	2180	6513	84649	55033	55972	55954	6319	27248	230	79944	8608	5095	57452	5127	1164	2194	2256	1306	2632	8407	29911	79058	27294	5833	64841	9315	5179	1892	84967	22818	51205	51015	79828	10307	223	27010	4190	2170	2879	6734	2153	55335	254042	57017
GSE13528_AD_LIB_VS_FASTED_MC4R_D298_ADIPOSE_TISSUE_DN	GSE13528_AD_LIB_VS_FASTED_MC4R_D298_ADIPOSE_TISSUE_DN	988	11170	6648	11108	6533	6799	7431	4048	23369	90850	9601	7133	57447	6578	55573	222166	7010	4335	8991	3185	1604	2034	84079	7913	310	79158	64114	5142	9851	9781	85028	65125	3697	4839	9683	9255	1975	4745	5727	81631	55294	4673	1901	2182	26118	60436	161582	11043
GSE13528_AD_LIB_VS_FASTED_MC4R_N298_ADIPOSE_TISSUE_UP	GSE13528_AD_LIB_VS_FASTED_MC4R_N298_ADIPOSE_TISSUE_UP	8407	6319	55916	51144	1632	1892	1306	50865	9874	2194	5184	6888	79071	25874	84649	285381	91368	293	5478	29911	55335	246184	391356	84299	2879	204	51015	594	79887	2023	79070	4190	63933	7001	47	9526	3281	55825	58485	2288	55266	388962	230	51491	51398	6513	10456	5096
GSE13528_AD_LIB_VS_FASTED_MC4R_N298_ADIPOSE_TISSUE_DN	GSE13528_AD_LIB_VS_FASTED_MC4R_N298_ADIPOSE_TISSUE_DN	988	10462	131096	51100	338811	8189	821	5994	10623	10540	6799		9897	6533	4337	9781	10725	64172	2926	1027	7168	255394	55500	6767	80031	27000	9367	120114	26286	90799	11179	52	10209	26234	91942	10771	79142	2908	6902	4335	9469	60485	56683	11337	23392	64081	51096	6038
GSE13528_MC4R_D298_VS_MC4R_N298_FASTED_ADIPOSE_TISSUE_UP	GSE13528_MC4R_D298_VS_MC4R_N298_FASTED_ADIPOSE_TISSUE_UP	84750	7127	56948	83468	83716	283991	2535	388121	3669	7461	11117	26577	7004	8974	79987	1793	55076	55450	8483	150		84632	81618	3866	2192	4488	28	5480	1809	1455	64282	26289	4969	389136	11098	7805	51285	146845	29925		5176	104	22984	1277	119587	7976	5919	5033
GSE13528_MC4R_D298_VS_MC4R_N298_FASTED_ADIPOSE_TISSUE_DN	GSE13528_MC4R_D298_VS_MC4R_N298_FASTED_ADIPOSE_TISSUE_DN	52	10451	83737	387119	84334	130355	6209	2926	9657	8892	219	112479	64425	22944	84865	401541	79828	9380	55486	10857	2798	5684	27000	25953	56204	56947	84681	9071	11171	2262	6902	11260	7388	4435	129531	3658	1780	10138	6218	170689	54832	6144	10845	10434	1967	84311	25854	85865
GSE14643_STEM-CELL_TREATED_VS_CTRL_MYOCARDIAL_INFARCTION_UP	GSE14643_STEM-CELL_TREATED_VS_CTRL_MYOCARDIAL_INFARCTION_UP	255394	4978	1002	10274	4205	119180	4232	7871	81626	9732	9949	2070	7082	80209	22887	11278	7110	8502	83894	2098	85021	60437	905	55906	116135	94104	4286	5613	58155	29116	55511	26043	84899	6561	9774	10051	9867	54454	3799	79582	2627	79699	23471	26047	81608	23145	10579	84913
GSE14643_STEM-CELL_TREATED_VS_CTRL_MYOCARDIAL_INFARCTION_DN	GSE14643_STEM-CELL_TREATED_VS_CTRL_MYOCARDIAL_INFARCTION_DN	51160	5886	3270	124944	375757	9670	83692	10728	51751	48	10652	3068	9296	2348	2592	10398	10280	79654	58485	127003	10928	9973	353299	84326	5580	80059	29086	80331	51512	2280	10263	6853	7092	1603	3705	1749	1198	81849	84305	4712	84270	147841	7389	121601	284021	166	192111
GSE14758_SUBCLINICAL_PCV2_VS_UNINFECTED_MEDIASTINAL_LYMPH_NODE_29DPI_UP	GSE14758_SUBCLINICAL_PCV2_VS_UNINFECTED_MEDIASTINAL_LYMPH_NODE_29DPI_UP	54969	51115	80232	55907	9967	8454	11262	3507	5017	3458	6890	88455	55578	64783	8559	79621	93380	23310	1981	2631	11180	81539	1002	5683	1022	5711	6427	1008	55173	54851	130074	64407	55259	148789	2530		164	5111	9829	3838	81617	6119	22919	8711	10678	7347	4069	55699
GSE14758_SUBCLINICAL_PCV2_VS_UNINFECTED_MEDIASTINAL_LYMPH_NODE_29DPI_DN	GSE14758_SUBCLINICAL_PCV2_VS_UNINFECTED_MEDIASTINAL_LYMPH_NODE_29DPI_DN	2627	79888	11117	4660	57107	847	1209	23193	56265	5127	79191	22822	7075	6282	64114	375033	25977	5660	5329	2709	9367	8349	84725	56654	8692		3310	8935	83733	57088	3916	5351	7026	1556	91461	4504	3190	5881	28965	1303	7448	2494	284207	10455	4481	7296	7078	5900
GSE14790_SUBCLINICAL_PCV2_VS_UNINFECTED_BLOOD_7DPI_UP	GSE14790_SUBCLINICAL_PCV2_VS_UNINFECTED_BLOOD_7DPI_UP	914	11129	3932	6352	6415	5598	2584	7402	919		9570	6631	50717	84062	4938	4779	3097	2027	8602	51013	5696	6659	8651	342945	118471	1236	51264	7776	1981	6834	3035	826	915	9373	29927	55929	641649	9844	3399	6672	64960	55954	9636	7203	10525	348235	78992	91543
GSE14790_SUBCLINICAL_PCV2_VS_UNINFECTED_BLOOD_7DPI_DN	GSE14790_SUBCLINICAL_PCV2_VS_UNINFECTED_BLOOD_7DPI_DN	5196	54205	9568	23043	55612	10243	5744	4632	6262	3480	83699	259232	23373	3833	57544	79600	160419	55653	53349	80014	51542	23116	5493	79740	63908	90865	51196	63905	148581	9971	114826	2689	23090	10787	23286	84216	23120	25921	63979	219436	84959	8850	7291	55279	4638	54878	3191	55720
GSE14790_SUBCLINICAL_PCV2_VS_UNINFECTED_BLOOD_21DPI_UP	GSE14790_SUBCLINICAL_PCV2_VS_UNINFECTED_BLOOD_21DPI_UP	56999	29078	7532	192286	79072	6748	5533	157769	7170	27348	6159	54543	55848	55151	10599	29957	4670	79718	134492	6161	22949	2915	7178	25898	79892	9150	3689	6176	51493	1894	57763	54739	2891	10092	6124	266722	55751	339829	79595	9585	6168	4716	5134	6170	10988	58497	9442	8896
GSE14790_SUBCLINICAL_PCV2_VS_UNINFECTED_BLOOD_21DPI_DN	GSE14790_SUBCLINICAL_PCV2_VS_UNINFECTED_BLOOD_21DPI_DN	165	3479	79846	58189	5068	1576	55621	10841	93649	8818	50626	9911	2588	2813	23328	121340	10721	51421	26998	5179	581	80835	7064	269	388581	23429	1113	81887	10631	256302	57151	389524	56961	51460	8022	56301	2134	168667	4771	28974	337	79041	8916	3146	7200	83643	55083	29937
GSE15211_NORMOTENSIVE_VS_HYPERTENSIVE_AORTIC_VALVE_INTERSTITIAL_CELLS_UP	GSE15211_NORMOTENSIVE_VS_HYPERTENSIVE_AORTIC_VALVE_INTERSTITIAL_CELLS_UP	7083	54478	64084	83451	83853	1892	6444	983	24137	153339	29091	143888	90187	55723	23307	85417	51155	5874	9133	7102	11180	5860	119587	10019	134957	51691	7153	54829	9055	5861	166336	115353	51144	2931	8038	891	23623	200728	80312	701	56681	55872	92691	10090	9787	10403	22974	64805
GSE15211_NORMOTENSIVE_VS_HYPERTENSIVE_AORTIC_VALVE_INTERSTITIAL_CELLS_DN	GSE15211_NORMOTENSIVE_VS_HYPERTENSIVE_AORTIC_VALVE_INTERSTITIAL_CELLS_DN	25834	28951	285600	26468	4337	341019	4086	50615	29886	23014	5314	1356	3791	638	55634	84289	22807	2048	255394	202559	2354	51747	145258	341350	26297	1514	2861	23220	7159	329	3290	2623	794	11069	7146	1525	6752	7020	10906	23499	10899	6433	27177	28999	55284	10614	114805	5771
GSE15256_ANTIBIOTIC-TREATED_ISOLATOR-HOUSED_VS_INDOOR-HOUSED_NEONATAL_JEJUNUM_UP	GSE15256_ANTIBIOTIC-TREATED_ISOLATOR-HOUSED_VS_INDOOR-HOUSED_NEONATAL_JEJUNUM_UP	25888	283375	84465	56683	85415	54458	10973	3007	9868	5243	51065	5625	2958	2746	122704	4831	55699	10901	55111	2224	1741	80279	5693	51263	81689		7416	64419	22868	5250	51144	4682	1951	9121	170463	10682	8760		1595	10244	3421	135932	538		2130	2782	3172	10980
GSE15256_ANTIBIOTIC-TREATED_ISOLATOR-HOUSED_VS_INDOOR-HOUSED_NEONATAL_JEJUNUM_DN	GSE15256_ANTIBIOTIC-TREATED_ISOLATOR-HOUSED_VS_INDOOR-HOUSED_NEONATAL_JEJUNUM_DN	64900	410	79845	6480	3234	55757	57181	2896	3045	654	730	5664	57537	5918	407738	2037	6249	5046	83992	5660	4222	26509	1258	342527	147923	23509	2350	6815	5016	151313	7274	79850	285386	79096	11343	1508	255426	4155	196513	2660	11326	6272	2775	84706	259	653	1777	8777
GSE15256_ANTIBIOTIC-TREATED_ISOLATOR-HOUSED_VS_INDOOR-HOUSED_WEANING-AGE_JEJUNUM_UP	GSE15256_ANTIBIOTIC-TREATED_ISOLATOR-HOUSED_VS_INDOOR-HOUSED_WEANING-AGE_JEJUNUM_UP	31	1717	23043	260425	1595	9580	3037	3638	84124	23381	6721	84889	6309	10039	2222	6307	7464	51714	2194	2982	55033	7355	4851	80201	6319	4486	23158	7342	4259	8895	57606	114793	51734	223	2224	6774	4763	112399	93643	10682	23152	5954	3976	1718	286077	55604	222643	51087
GSE15256_ANTIBIOTIC-TREATED_ISOLATOR-HOUSED_VS_INDOOR-HOUSED_WEANING-AGE_JEJUNUM_DN	GSE15256_ANTIBIOTIC-TREATED_ISOLATOR-HOUSED_VS_INDOOR-HOUSED_WEANING-AGE_JEJUNUM_DN	185	26574	8664	51098	11232	55164	54974	138311	3625	100289635	10813	29901	54541	3621	2971	6122	79661	23369	10038	6795	9020	5187	57407	83894	25879	28973	56204	7265	137994	5664	165324	7692	50486	57696	5166	85021	2825	84343	10902	221935	654790	3843	23059	5394	28999	148641	1339	462
GSE15256_ANTIBIOTIC-TREATED_ISOLATOR-HOUSED_VS_OUTDOOR-HOUSED_WEANING-AGE_JEJUNUM_UP	GSE15256_ANTIBIOTIC-TREATED_ISOLATOR-HOUSED_VS_OUTDOOR-HOUSED_WEANING-AGE_JEJUNUM_UP	31	1718	3106	1717	6347	6319	254528	2194	151636	3107	567	10140	7726	54957	3105		3494	3939	3135	710	84152	6401	163087	64393	56944	47	23284	3097	112399	84034	10437	26010	6774	83666	715	6737	353322	23216	63916	953	4891	10225	4486	91947	3101	1992	3726	3638
GSE15256_ANTIBIOTIC-TREATED_ISOLATOR-HOUSED_VS_OUTDOOR-HOUSED_WEANING-AGE_JEJUNUM_DN	GSE15256_ANTIBIOTIC-TREATED_ISOLATOR-HOUSED_VS_OUTDOOR-HOUSED_WEANING-AGE_JEJUNUM_DN	192683	55229	63895	26586	7267	200008	8518	51608	9054	2326	185	2935	23460	10038	163782	7786	5166	5087	3625	23598	55288	57559	402682	9904	10110	387893	6400	64328	23417		25842	284541	7224	4886	2271	6795	51605	3326	11232	7064	5216	10048	131096	79091	9093	83862	23072	9517
GSE15256_ANTIBIOTIC-TREATED_ISOLATOR-HOUSED_VS_OUTDOOR-HOUSED_NEAR-MATURE_JEJUNUM_UP	GSE15256_ANTIBIOTIC-TREATED_ISOLATOR-HOUSED_VS_OUTDOOR-HOUSED_NEAR-MATURE_JEJUNUM_UP	55526	112817	55625	132158	83723	883	57192	55744	10753	4914	29911	79603	26266	2954	4158	201232	3213	2592	90952	114784	2113	6550	3048	55020	53834	8328	10391		2542	79629	4878	83853	1007	8508	64446	8694	4247	81029	283375	2817	367	10908	2638	84971	9927	381	22853	5460
GSE15256_ANTIBIOTIC-TREATED_ISOLATOR-HOUSED_VS_OUTDOOR-HOUSED_NEAR-MATURE_JEJUNUM_DN	GSE15256_ANTIBIOTIC-TREATED_ISOLATOR-HOUSED_VS_OUTDOOR-HOUSED_NEAR-MATURE_JEJUNUM_DN		3512	8881	2182	6732	27161	5062	4074	10042	56890	1520	57050	55110	3376	23528	9731	7903	9692	285203	3105	6428	7174	81572	5927	57508	11252	120425	51018	159090	5782	339175	64407	81671	55326	6156	64772	81542	81611	1390	27347	400569	55003	23518	7150	6782	8676	2107	1540
GSE15472_INDUCED_PLURIPOTENT_STEM_CELLS_VS_FETAL_FIBROBLAST_CELLS_UP	GSE15472_INDUCED_PLURIPOTENT_STEM_CELLS_VS_FETAL_FIBROBLAST_CELLS_UP	509	7270	8924	521	10075	540	285855	84519	55629	23256	5884	83460	60673	6207	9088	78991	3312	1153	27246	6208	221960	55651	163486	5714	1660	7175	9377	79145	143884	81570	4799	7756	83594	10291	3895	8409	28985	2119	5721	79918	56259	7936	7469	7290	4726	51637	23210	6428
GSE15472_INDUCED_PLURIPOTENT_STEM_CELLS_VS_FETAL_FIBROBLAST_CELLS_DN	GSE15472_INDUCED_PLURIPOTENT_STEM_CELLS_VS_FETAL_FIBROBLAST_CELLS_DN	7189	4792	60	10479	5532	6445	23051	55108	1463	140885	84124	50618	2275	23369	79109	84976	84932	27352	2218	261726	7475	64208	8622	57326	203286	83860	5376	79658	374897	153643	57140	23246	7108	56850	4122	11020	338699	29916	2534	128553	414	79036		26137	84919	2131	6307	148932
GSE16348_D3_VS_D1_IMMOBILIZED_MUSCLE_UP	GSE16348_D3_VS_D1_IMMOBILIZED_MUSCLE_UP	23481	221960	8833	91653	6830	128977	2010	23492	114757	54020	3837	54994	29101	91942	284439	1209	9203	57146	134147	26088	23062	80021	55111	210	1978	23657	4869	203427	9399	374882	10211	55643	84065	26472	8533	51343	93323	689	7283	1974	115817	84717	79648	283337	664	10073	339745	353116
GSE16348_D3_VS_D1_IMMOBILIZED_MUSCLE_DN	GSE16348_D3_VS_D1_IMMOBILIZED_MUSCLE_DN	6729	1738	8425	5861	10435	439921	83940	2632	301	649	10434	222236	1737	79070	7171	5162	308	9522	2491	7411	1407	4698	328	66008	4719	27067	91663	498	149041	57142	5783	7756	64778	23180	10768	10495	23676	5654	3419	7078	3910	27333	1281	6653	8819	401944	2589	138199
GSE16348_D5_VS_D1_IMMOBILIZED_MUSCLE_UP	GSE16348_D5_VS_D1_IMMOBILIZED_MUSCLE_UP	52	2950	6233	65993	282973	221960	29100	23071	6158	55111	9354	6202	8273	27338	6231	6152	282991	6125	4869	11316	5683	339175	10042	53938	126767	8001	10574	6218	5800	6902	51255	2671	1006	5695	26286	9425	6187	85021	6194	1994	11269	2976	55505	7280	127829	6201	375	10959
GSE16348_D5_VS_D1_IMMOBILIZED_MUSCLE_DN	GSE16348_D5_VS_D1_IMMOBILIZED_MUSCLE_DN	55701	439921	1737	83940	196394	5230	10935	11156	8736	2491	2108	8863	7386	445	4719	1537	88	1756	55197	25913	5162	4698	516	7078	8050	10768	9377		4168	4706	1738	4638	53339	178	4711	9149	54956	8803	64921	79944	9552	4291	9927	622	401944	138199	23676	114971
GSE17264_MATURE_VS_DEDIFFERENTIATED_ADIPOCYTES_UP	GSE17264_MATURE_VS_DEDIFFERENTIATED_ADIPOCYTES_UP	85415	9886	1806	54469	11221	84138	57646	1476	26959		84681	55207	55020	51705	11016	137964	6648	85478	10188	22936	2230	1833	10133	653483	4783	59286	55856	23190	28971	287	64786	117246	2644	31	23008	4286	27109	10153	5538	57577	10533	55153	6647	9655	1431	54499	90853	80298
GSE17264_MATURE_VS_DEDIFFERENTIATED_ADIPOCYTES_DN	GSE17264_MATURE_VS_DEDIFFERENTIATED_ADIPOCYTES_DN	79695	23186	11180	129642	55720	164091	7158	10195	27173	26472	6935	64770	3280	55920	10312	3216	23603	79956	79183	10426	84747	9557	64222	9609	254887	57231	22807	53981	3054	7456	27020	25831	5621	7220	203259	51605	2783	1266	53944	51496	8407	57628	23139	79607	23528	7804	84146	2917
GSE17492_BRUCELLA_SUIS-INFECTED_VS_UNINFECTED_SPLEEN_UP	GSE17492_BRUCELLA_SUIS-INFECTED_VS_UNINFECTED_SPLEEN_UP	355	54478	5161	8462	7247	2890	79966	58506	55898	253782	5563	7321	3242	8876	5143	5601	4061	9631	6261	9121	85301	5126	152519	259	22955	991	9172	4238	1183	8647	6737	2649	118491	780	2059	2022	23363	124739	9595	8161	10077	84705	25975	92196	10163	2581	11197	84925
GSE17492_BRUCELLA_SUIS-INFECTED_VS_UNINFECTED_SPLEEN_DN	GSE17492_BRUCELLA_SUIS-INFECTED_VS_UNINFECTED_SPLEEN_DN	2619	202333	10049	6390	57406	22852	6731	1958	128218	4820	10092	9741	5788	57524	11315	521	6789	2058	23352	55311	2982	5962	6189	9318	134266	22827	7094	84153	3181	6605	1736	54928	27346	10109	79109	29035	832	3725	55740	6164	23013	10659	2896	7511	11338	1346	286133	60313
GSE18343_PSEUDOPREGNANT_VS_ENDOCRINE_DISRUPTED_ENDOMETRIUM_D13_UP	GSE18343_PSEUDOPREGNANT_VS_ENDOCRINE_DISRUPTED_ENDOMETRIUM_D13_UP	112950	1978	55009	84124	173	11284	9179	898	11129	389136	9814	1616	23367	23649	5600	5592	112869	89790	5106		160762	199692	9337	6366	83605	80063	7536	9021	64919	7549	10953	126	26287	10573	1297	220002	11187	84548	132243	54868	112398	29068	118813	120425	10978	80823	55761	4312
GSE18343_PSEUDOPREGNANT_VS_ENDOCRINE_DISRUPTED_ENDOMETRIUM_D13_DN	GSE18343_PSEUDOPREGNANT_VS_ENDOCRINE_DISRUPTED_ENDOMETRIUM_D13_DN	2331	6005	5549	55127	25803	7159	56477	148327	91851	1719	54795	8572	81537	58488	4774	5635	4839	4798	11170	9453	9963	10768	84749	4311	6717	10614	23176	9761	55314	11060	47	112942	5062	84747	3964	29119	54819	23127	84502	6017	11197	9097	9104	1666	51237	55974	8111	9162
GSE18359_AD_LIB_VS_CALORIE-RESTRICTED_HIGH_FEED_EFFICACY_LIVER_UP	GSE18359_AD_LIB_VS_CALORIE-RESTRICTED_HIGH_FEED_EFFICACY_LIVER_UP	9813	6296	766	2331	55862	80381	6309	4257	192134	25901	800	55291	4817	113791	55761	8569	1831	585	79665	79602	26998	18	23731	284131	23300	83543	10036	11004	1556	283927	151531	29091	29127	84624	1278	137695	146223	5354	9697	4803	5146	51251	5187	51004	10241	23414	8502	1293
GSE18359_AD_LIB_VS_CALORIE-RESTRICTED_HIGH_FEED_EFFICACY_LIVER_DN	GSE18359_AD_LIB_VS_CALORIE-RESTRICTED_HIGH_FEED_EFFICACY_LIVER_DN	9716	84317	6207	6231	27335	10342	8897	760	23589	79763	6191	10490	29110	2091	9349	635	220988	6156	9937	23504	6223	6144	6746	6152	4891	6209	6201	7044	6130	80755	6205	1660	11224	1315	10884	26091	25917	9240	10575	57117	64975	6136	2197	9685	6124	1937	79145	4718
GSE18359_AD_LIB_VS_CALORIE-RESTRICTED_LOW_FEED_EFFICACY_LIVER_UP	GSE18359_AD_LIB_VS_CALORIE-RESTRICTED_LOW_FEED_EFFICACY_LIVER_UP	11277	5004		5715	4969		51324	5176	3978	29128	1278	80232	56940	79071	1281	85458	219654	4316	10073	6309	55862	118421	9588	55312	8349	1676	5284	23554	7108	3486	1191	9663	51004	10716	26998	340390	27349	11142	23595	808	48	65260	4591	36	4817	27295	8676	2194
GSE18359_AD_LIB_VS_CALORIE-RESTRICTED_LOW_FEED_EFFICACY_LIVER_DN	GSE18359_AD_LIB_VS_CALORIE-RESTRICTED_LOW_FEED_EFFICACY_LIVER_DN	6168	10728	5216	26091	178	6181	2348	6529	4217	6170	23566	8202	89970	6207	113157	3945	51317	1663	56203	6218	154865	185	54876	6228	9358	93	55120	6235	29925	22978	8667	2519	2592	23145	56894	8760	6166	10212	51642	220081	6427	54674	1660	6324	57107	345	6155	6233
GSE18359_AD_LIB_VS_CALORIE-RESTRICTED_HIGH_FEED_EFFICACY_ADIPOSE_TISSUE_UP	GSE18359_AD_LIB_VS_CALORIE-RESTRICTED_HIGH_FEED_EFFICACY_ADIPOSE_TISSUE_UP	79071	9326	51249	94005	55217	54948	8624	11194	7001	7251	5806	5110	529	6392	498	1351	283927	8349	6319	25874	6391	2194	8350	55830	51144	55335	84274	3712	51205	51142	282991	6487	131578	3417	10440	54458	5693	26985	5478	5163	374882	5223	1632	23554	1022	10465	509	1950
GSE18359_AD_LIB_VS_CALORIE-RESTRICTED_HIGH_FEED_EFFICACY_ADIPOSE_TISSUE_DN	GSE18359_AD_LIB_VS_CALORIE-RESTRICTED_HIGH_FEED_EFFICACY_ADIPOSE_TISSUE_DN	23392	118429	114815	845	79780	5792	11198	6262	3146	865	55198	493	64789	11179	2037	27086	23041	79809	4897	10299	6294		7474	11141	55904	6847	55187	644168	132864	55277	222223	7267	9686	7187	6125	114928	3693	140885	6235	9459	10106	5663	11052	51199	220988	3646	55364	2332
GSE18359_AD_LIB_VS_CALORIE-RESTRICTED_LOW_FEED_EFFICACY_ADIPOSE_TISSUE_UP	GSE18359_AD_LIB_VS_CALORIE-RESTRICTED_LOW_FEED_EFFICACY_ADIPOSE_TISSUE_UP	2194	55033	116150	23504	25888	8407	83543	22	1676	5954	8350	1457	7341	26260	25934	131578	100128553	10175	498	56913	54949	79694	9678	6472	10105	55847	112817	4060	1289	8763	83734	8349		8086	1954	51144	85236	441381	9863	26873	26063	3007	22955	4698	55830	8050	33	389015
GSE18359_AD_LIB_VS_CALORIE-RESTRICTED_LOW_FEED_EFFICACY_ADIPOSE_TISSUE_DN	GSE18359_AD_LIB_VS_CALORIE-RESTRICTED_LOW_FEED_EFFICACY_ADIPOSE_TISSUE_DN	1803	7056		51631	51295	335	4267	1513	79656	123096	3290		9603	5612	56267	9475	399664	8073	4916	25928	27018	9804	11141	56920	159091	10006	3135	23360	25836	10974	55082	644168	5337	57687	255394	51199	84707	11179	399511	716	8899	51466	23214	5216	6429	3184	5741	5165
GSE18359_HIGH_VS_LOW_FEED_EFFICACY_AD_LIB_ADIPOSE_TISSUE_UP	GSE18359_HIGH_VS_LOW_FEED_EFFICACY_AD_LIB_ADIPOSE_TISSUE_UP	4848		8073	56961	10089	26022	4255	288	2515	56259	4733	6445	8910	1103	54868	3127	4915	84056	23632	26098	9687	6232	388595	10110	23145	7059	8761	9871	4100	5603	2583	8864	113174	335	7410	3998	481	90293	63877	92126	50615	23266	9674	5256	399949	1910	55640	1917
GSE18359_HIGH_VS_LOW_FEED_EFFICACY_AD_LIB_ADIPOSE_TISSUE_DN	GSE18359_HIGH_VS_LOW_FEED_EFFICACY_AD_LIB_ADIPOSE_TISSUE_DN	84078	1622	51271	5238	9341	4072	3269	5613	284129	84064	10656	23384	4067	81552	4690	9729	8766	2824	7247	4864	821	1780	137492	7305	60673	10313	64858	65018	10626	9535	8935	390928	8417	23335	208	257397	55335	8546	196951	3214	8504	8086	79827	10105	3586	6468	80133	84267
GSE18467_LISSENCEPHALIC_VS_GYRENCEPHALIC_CEREBRAL_CORTEX_UP	GSE18467_LISSENCEPHALIC_VS_GYRENCEPHALIC_CEREBRAL_CORTEX_UP	9774	117143	126859	29071	7709	8099	1655	79811	7057	7468	151613	115426	2290	26953	2774	221302	51439	5901	85460	1268	51646	8701	119385	5455	51542	163486	54934	26271	5111	57584	6664	8715	8720	4176	9698	51295	374308	152110	2121	6431	9406	29028	6894	6453	55103	10180	6605	6940
GSE18467_LISSENCEPHALIC_VS_GYRENCEPHALIC_CEREBRAL_CORTEX_DN	GSE18467_LISSENCEPHALIC_VS_GYRENCEPHALIC_CEREBRAL_CORTEX_DN	273	8034	27106	4025	60526	56672	3251	7447	1294	58189	64377	8502	292	64854	84319	3682	26289	7325	84918	4217	29957	2165	5208	2168	6638	10123	2060	5209	64801	254887	5590	11093	11215	55337	79648	11018	84456	163732	55857	6338	7453	11322	79683	51559	6616	57447	5905	9910
GSE18641_PREGNANT_VS_NON-PREGNANT_ENDOMETRIUM_D14_UP	GSE18641_PREGNANT_VS_NON-PREGNANT_ENDOMETRIUM_D14_UP	6304	23371	10106	7145	55679	11152	22838	644168	11030	65018	9249	113791	130814	23428	80774	161176	23187	55690	25927	5138	4215	23456	10451	58494	6480	153222	3693	23710	83894	22869	9367	23092	56895	1497	84572	26959	146223	79837	55352	2549	57576	123803	10509	8878	2326	56997	222255	694
GSE18641_PREGNANT_VS_NON-PREGNANT_ENDOMETRIUM_D14_DN	GSE18641_PREGNANT_VS_NON-PREGNANT_ENDOMETRIUM_D14_DN	5478	100287932	4282	10682	6627	9521	1603	1329	3312	5694		1717	51260	4716	51099	6396	2029	9978	10200	55651	64975	4738	23256	6632	60488	11068	5434	28958	64981	262	10380	63931		4702		10134	5756	84154	7334	51491	11079	4598	10476	222236	51575	64976	51388	6301
GSE18854_D1_OF_DEDIFFERENTIATION_VS_D0_FOLLICULAR_GRANULOSA_CELLS_UP	GSE18854_D1_OF_DEDIFFERENTIATION_VS_D0_FOLLICULAR_GRANULOSA_CELLS_UP	4935	10095	72	54888	55571	2040	135152	4745	10445	3945	6777	85456	5433	5782	23023	7461	3326	1495	100128553	9497	51155	8411	5872	11183	140711	10602	84231	8886	6897	65009	861	2239	64172	83742	55743	6050	6326	3297		23277	5708	1983	9397	93233	7411	6472	6249	80308
GSE18854_D1_OF_DEDIFFERENTIATION_VS_D0_FOLLICULAR_GRANULOSA_CELLS_DN	GSE18854_D1_OF_DEDIFFERENTIATION_VS_D0_FOLLICULAR_GRANULOSA_CELLS_DN	3707	9853	152815	440822	10900	58497	64841	54431	10420	5357	92667	113177	9050	196383	81563	8850	2734	1954	9824	83857	220134	11230	401944	1111	54766	1565	140803		147841	51053	11112	51720	9317	2639	269	55133	1593	51626	57633	10130	130132	5067	58488	3712	4607	9133	9055	54793
GSE18854_D2_OF_DEDIFFERENTIATION_VS_D0_FOLLICULAR_GRANULOSA_CELLS_UP	GSE18854_D2_OF_DEDIFFERENTIATION_VS_D0_FOLLICULAR_GRANULOSA_CELLS_UP	7389	54785	5782	836	2962	7414	10094	6251	7280	94134	1820		51155	2582	79971	51422	9920	3654	153339	157769	54965	5872	6383	8992	800	83930	10220	84287	283373	527	3608	90627	2992	65009	2932	9779	1508	51390	85456	9583	8883	8507	147040	166815	55743	10979	9989	4094
GSE18854_D2_OF_DEDIFFERENTIATION_VS_D0_FOLLICULAR_GRANULOSA_CELLS_DN	GSE18854_D2_OF_DEDIFFERENTIATION_VS_D0_FOLLICULAR_GRANULOSA_CELLS_DN	79447	401944	113177	140803	25886	1763	8850	6844	200185	10900	1346	85459	1652	152815	10400	92667	2346	9687	899	55893	166614	3070	11190	130589	3913	55699	2064	138046	145581	6035	8971	25824	118881	81620	63922	28992	2166		919	10653	55626	9117	54952	79841	64122	1854	55215	1675
GSE18854_D4_OF_DEDIFFERENTIATION_VS_D0_FOLLICULAR_GRANULOSA_CELLS_UP	GSE18854_D4_OF_DEDIFFERENTIATION_VS_D0_FOLLICULAR_GRANULOSA_CELLS_UP		6992	9583	222658	79133	6778	23191	23378	51042	58477	3628	1432	10282	54708	285203	441234	85406	57591	10272	4733	1476	6001	5451	6383	51552	2821	9466	79140	10577	90843	673	7296	9570	84690	488	79269	5708	10094	27235	54865	2582	3673	23623	5641	391059	6506	6386	2932
GSE18854_D4_OF_DEDIFFERENTIATION_VS_D0_FOLLICULAR_GRANULOSA_CELLS_DN	GSE18854_D4_OF_DEDIFFERENTIATION_VS_D0_FOLLICULAR_GRANULOSA_CELLS_DN	26001	6844	2346	26234	340578	7755	84274	23412	10420	55346	6119	9240	112483	200185	9584	124842	83394	166614	54766	166	1346	10946	7515	10243	55633	2246	60436	154791	140469	64395	23065	9043	114791	27291	140465	28992	148479	6919	9827	123099	285386	5698	51720	8648	23171	137994	11035	113277
GSE19083_PMWS_VS_HEALTHY_MEDIASTINAL_LYMPH_NODE_UP	GSE19083_PMWS_VS_HEALTHY_MEDIASTINAL_LYMPH_NODE_UP	5564	7466	9516	5576	2512	311	10402	2495	93233	55831	84034	715	57617	55281	3988	118421	79180	5997	114757	10628	10062	5153	9927	9306	8878	3597	59342	84734	7316	171019	115817	55917	51060	51606	537	3482	56262	3073	81619	11337	1374	80762	5547	23246	6774	54585	93210	1848
GSE19083_PMWS_VS_HEALTHY_MEDIASTINAL_LYMPH_NODE_DN	GSE19083_PMWS_VS_HEALTHY_MEDIASTINAL_LYMPH_NODE_DN	546	7155	55326	201895	54514	23683	55103	57448	10147	79677	7913	23075	909	4154	64860	9960	23382	84329	24149	64766	84866	63939	79656	55082	83990	10658	11278	54431	57150	79666	23613	9169	6633	56252	4670	23505	10472	6209	2287	10051	388272	9750	8289	120892	6480	9349	55689	10090
GSE19275_HIGH_FATTENING_VS_LOW_FATTENING_MUSCLE_TISSUE_UP	GSE19275_HIGH_FATTENING_VS_LOW_FATTENING_MUSCLE_TISSUE_UP	3699	5806	10576		3329	1066	80335	25929	26353	9326	9378	649	64114		59283	22949	79827	10478	7371	6422	201562	117246	8517	3308	84465	5145	1033	23164	7874	10598	230	146862	114044	7296	51154	31	57646	10808	4660	79035	3991	57467	22901	4892	10579	84320	92106	23095
GSE19275_HIGH_FATTENING_VS_LOW_FATTENING_MUSCLE_TISSUE_DN	GSE19275_HIGH_FATTENING_VS_LOW_FATTENING_MUSCLE_TISSUE_DN	54749	10549	84876	5864	5209	718	3421	4938	27338	57571		54550	5018	56894	9246	6599	4702	9123	51411	283991	27241	219699	83451	79683	9050	100996485	5348	9121	81888	6772	5720	5238	914	361	23180	1728	9500	3029	2176	818	64115	115827	4947	8633	834	4617	5537	11054
GSE19975_WHITE_VS_RED_SKELETAL_MUSCLE_UP	GSE19975_WHITE_VS_RED_SKELETAL_MUSCLE_UP	55270	339122	133690	348793	5423	55342	2813	4255	54550	123228	729515	79609	51193		51696	79621	23092	64802	10575	5021	7222	221443	494143	26610	5494	5279	64105	55760	64795	6767	2902	340578	2322	9611	4698	79719	203328	5255	270	2961	51259	80196	345757	8550	256710	51759	55819	23588
GSE19975_WHITE_VS_RED_SKELETAL_MUSCLE_DN	GSE19975_WHITE_VS_RED_SKELETAL_MUSCLE_DN	83938	25943	57169	7291	5641	7133	91663	293	3206	51450	9663	1786	23189	22872	34	822	4860	7146	5740	10308	11098	23022	4604	221749	284996	9124	114880	80321	5877	6518	27166	5744	8506	1906	3209	23258	84303	27122	2273	10362	7430	23508	6773	1303	23035	57146	64094	3306
GSE21043_ATHEROSCLEROSIS_SUSCEPTIBLE_VS_ATHEROSCLEROSIS_PROTECTED_ARTERY_13D_UP	GSE21043_ATHEROSCLEROSIS_SUSCEPTIBLE_VS_ATHEROSCLEROSIS_PROTECTED_ARTERY_13D_UP	119587	79974	54749	323	10951	1311	5577	147906	5649	2771	142	2165	5239	5414	10160	8470	5801	1956	5745	79714	143570	57678	1108	477	3675	1284	79102	4059	286257	9537	966	5362	7852	23336	55120	130574	3225	222658	8309	7049	8087	4916	26011	5789	3176	51684	6257	2590
GSE21043_ATHEROSCLEROSIS_SUSCEPTIBLE_VS_ATHEROSCLEROSIS_PROTECTED_ARTERY_13D_DN	GSE21043_ATHEROSCLEROSIS_SUSCEPTIBLE_VS_ATHEROSCLEROSIS_PROTECTED_ARTERY_13D_DN	147685	9464	5792	22998	84706	4649	10874	9087	5431	23253	5054	65975	2697	11259	5051	4982	83872	6910	23764	10560	79822	254887	7099	64744	2335	152273	29993	10625	83990	26033	223117	7020	51605	117177	400961	51259	23452	2583	51123	53373	171425	344892	348	3096	5125	9780	1016	26064
GSE21043_ATHEROSCLEROSIS_SUSCEPTIBLE_VS_ATHEROSCLEROSIS_PROTECTED_ARTERY_9MONTHS_UP	GSE21043_ATHEROSCLEROSIS_SUSCEPTIBLE_VS_ATHEROSCLEROSIS_PROTECTED_ARTERY_9MONTHS_UP	56034	3225	5414	55890	1307	1871	10231	83892	3491	283078	2668	56882	81619	966	84215	6542	5654	5058	23767	8325	3597	8013	7295	83552	415	9108	1116	3679	2770	4881	9354	114879	22836	4212	10160	2201	115265	5495	58526	6594	1466		79191	22925	58499	330	2690	10123
GSE21043_ATHEROSCLEROSIS_SUSCEPTIBLE_VS_ATHEROSCLEROSIS_PROTECTED_ARTERY_9MONTHS_DN	GSE21043_ATHEROSCLEROSIS_SUSCEPTIBLE_VS_ATHEROSCLEROSIS_PROTECTED_ARTERY_9MONTHS_DN	10487	2746	11076	7227	9645	3925	3671	26245	79192	83853	57381	1379	83787	140711	57142	79660	10659	3753	7020	27295	9749	9413	6910	185	1842	51673	6495	3779	6926	950	6711	8732	8522	8646	260425	5066	5074	4969	5768	79443	94134	392	22998	283383	3199	196527	79188	6252
GSE21043_ATHEROSCLEROSIS_SUSCEPTIBLE_VS_ATHEROSCLEROSIS_PROTECTED_ARTERY_2YRS_UP	GSE21043_ATHEROSCLEROSIS_SUSCEPTIBLE_VS_ATHEROSCLEROSIS_PROTECTED_ARTERY_2YRS_UP	3597	25791	1307	2	9414	3225	5071	153769	2078	28954	55790	9245	5228	51265	6692	6271	26521	375298	112817	71	29101	100128553	84153	91252	55076	56950	339967	143502	56034	3488	9929	10018	55890	92162	2191	4041		8412	5362	1012	51255	5797	9425	10327	3219	23	23052	154791
GSE21043_ATHEROSCLEROSIS_SUSCEPTIBLE_VS_ATHEROSCLEROSIS_PROTECTED_ARTERY_2YRS_DN	GSE21043_ATHEROSCLEROSIS_SUSCEPTIBLE_VS_ATHEROSCLEROSIS_PROTECTED_ARTERY_2YRS_DN	9829	79192	2065	81558	6910		5066	2295	2110	79739	70	26245	4603		6905	4811	50507	80031	23555	6509	10894	114804	58480	55711	3207	1583	2670	133121	285381	56983	23504	1982	4045	22998	9213	92737	3700	58	9464	9771	7408	7319	5431	58157	91851	4118	9413	79794
GSE21071_CYSTIC_FIBROSIS_VS_HEALTHY_NEONATAL_BRONCHUS_UP	GSE21071_CYSTIC_FIBROSIS_VS_HEALTHY_NEONATAL_BRONCHUS_UP	23197	23095	9717	25956	8224	3136	27445	6235	3062	4152	80315	5256	23030	51463	54855	57185	64854	1848	26259	55743		79699	2165	9611	151258	10000	79809	9718	51201	222389	23168	4018	9739	2033	9938	3909	375316	84059	59343	2983	1859	641339	2002	132884	56203	10148	51341	1951
GSE21071_CYSTIC_FIBROSIS_VS_HEALTHY_NEONATAL_BRONCHUS_DN	GSE21071_CYSTIC_FIBROSIS_VS_HEALTHY_NEONATAL_BRONCHUS_DN	7903	80319	7419	660	115209	6697	10367	10572	51691	122953	5917	90362	57168	283927	7079	51287	221294	6717	8564	5184	4690	839	80312	2109	26275	84078	50937	56159	1295	1277	3037	3033	147841	57519	51514	23086	285590	8974	151887	10447	204	27089	29090	1382	83856	54460	4691	152007
GSE21071_CYSTIC_FIBROSIS_VS_HEALTHY_NEONATAL_LUNG_UP	GSE21071_CYSTIC_FIBROSIS_VS_HEALTHY_NEONATAL_LUNG_UP	11185	64446	1843	389136	4060	7473	8224	10129	404636	4162	9805	4736	11107	54893	55022	9060	650	81847	8915	577	10621	4170	10768	6194	28984	6249	6124	81565	4927	27109	27241	8731	51050	7126	144581	9453	23431	83667	353500	23421	57381	7871	55218	55437	84935	83851	5797	79170
GSE21071_CYSTIC_FIBROSIS_VS_HEALTHY_NEONATAL_LUNG_DN	GSE21071_CYSTIC_FIBROSIS_VS_HEALTHY_NEONATAL_LUNG_DN	55314	2735	10919	23171	166336	6599	55024	670	5547	84166	2140	114991	5696	168667	51133	123920	11234	124808	3122	960	29887	10238	4651	3394	11262	9873	192134	11076	8564	2194	3109	64777	83937	114044	7267	10346	56829	818	840	84976	113235	3310	6672	27076	1543	9603	3120	23466
GSE21096_ISCHEMIC_PRECONDITIONED_VS_CTRL_MYOCARDIAL_INFARCTION_UP	GSE21096_ISCHEMIC_PRECONDITIONED_VS_CTRL_MYOCARDIAL_INFARCTION_UP	10313	25804	191	83658	7812	8546	122704		2288	26355	8402	84279	28977	11329	205251	9604	732	64981	6857	84557	217	64219	57003	51538	122553	353322	51701	84134	11161	10682	56999		79084	51250	6016	7037	4862	9644	80312	51304	11311	573	10134	91752	5605	51649	6182	115416
GSE21096_ISCHEMIC_PRECONDITIONED_VS_CTRL_MYOCARDIAL_INFARCTION_DN	GSE21096_ISCHEMIC_PRECONDITIONED_VS_CTRL_MYOCARDIAL_INFARCTION_DN	30009	84894	5979	3801	5317	253738	51433	11182	5068	83894	1734	60436	540	126792	56287	3053	3273		144568	9577	23566	828	57666	653361	51046	53632	1191	57172	629	57115	7294	22809	89941	2815	79814	3352	79840	27179	196	79838	7593	1789	554	27328	195827	56967	8685	2494
GSE21096_REPETITIVE_CORONARY_OCCLUSION_VS_CTRL_MYOCARDIAL_INFARCTION_UP	GSE21096_REPETITIVE_CORONARY_OCCLUSION_VS_CTRL_MYOCARDIAL_INFARCTION_UP	4831	10926	64747	2281	5464	2729	4482	55502	79095	5698	9761	51160	274	5696	5720	10797	84817	149345	7514	25804	26175	51317	3430	6941	529	1264	10682	2547	1193	135152	9833	7262		51540	7295	6181	51398	84844	11316	1603	9637	4946	10169	84285	5861	3939	7494	6748
GSE21096_REPETITIVE_CORONARY_OCCLUSION_VS_CTRL_MYOCARDIAL_INFARCTION_DN	GSE21096_REPETITIVE_CORONARY_OCCLUSION_VS_CTRL_MYOCARDIAL_INFARCTION_DN	23302	137872	84282	84895	1112	9209	64283	9860	100506658	10983	200539	4548	116461	10644	80303	113791	23637	23492	9172	2549	1891	27034	847	3270	51421	9896	222663	54765	1949	7770	7629	64763	23119	254531	3712	596	5432	9750	1859	70	10370	65018	894	140685	605	6844	6470	27238
GSE21096_REPETITIVE_CORONARY_STENOSIS_VS_CTRL_MYOCARDIAL_INFARCTION_UP	GSE21096_REPETITIVE_CORONARY_STENOSIS_VS_CTRL_MYOCARDIAL_INFARCTION_UP	9531	1523	26973	3020	1173	3267	3696	6144	51441	10342	2876	6158	6237	57181	6734	2010	6137	60676	51307	5692	4670	55832	51491	3921	8417	292	55325	114134	11275	1024	80709	79022	7873	51022	1603	2281	6122	10960	64750	6206	7494	6165	5478	23678	1933	26175	3939	6132
GSE21096_REPETITIVE_CORONARY_STENOSIS_VS_CTRL_MYOCARDIAL_INFARCTION_DN	GSE21096_REPETITIVE_CORONARY_STENOSIS_VS_CTRL_MYOCARDIAL_INFARCTION_DN	64283	2549	9896	27229	7593	26057	2642		894	2980	9814	11185	9577	7475	1474	7629	22838	80335	51433	84068	221044	23637	3273	5068	1909	93323	5139	9172	7082	9104	5095	80336	2524	140597	575	11187	115704	10935	90187	55152	8492	283150	629	5617	9927	80115	3033	3142
GSE21096_ISCHEMIC_PRECONDITIONED_VS_REPETITIVE_CORONARY_OCCLUSION_MYOCARDIAL_INFARCTION_UP	GSE21096_ISCHEMIC_PRECONDITIONED_VS_REPETITIVE_CORONARY_OCCLUSION_MYOCARDIAL_INFARCTION_UP	5432	10370	9750	57678	137872	84895	84836	50508	50488	4238	5287	116987	24149	79573	100996485	1756	54583	3693	80230	7503	51276	55623	5079	54890	55149	4781	1120	79896	55181	10238	9693	80820	9181	1901	847	58490	23492	65018	342184	23384	9456	64062	54762	6919	8671	11171	79893
GSE21096_ISCHEMIC_PRECONDITIONED_VS_REPETITIVE_CORONARY_OCCLUSION_MYOCARDIAL_INFARCTION_DN	GSE21096_ISCHEMIC_PRECONDITIONED_VS_REPETITIVE_CORONARY_OCCLUSION_MYOCARDIAL_INFARCTION_DN	10926	5696	5698	203328		6941	79648	79095	153020	195827	55502	2209	5076	3352	11332	340390	140828	567	50807	5603	2669	51053	54739	631	1263	6574	3665	741	201254	3299	10964	6291	2281	83666	7316	5720	10136	3475	164091	57018	3399	1141	7262	7295	51540	6813	1022	10101
GSE21096_ISCHEMIC_PRECONDITIONED_VS_REPETITIVE_CORONARY_STENOSIS_MYOCARDIAL_INFARCTION_UP	GSE21096_ISCHEMIC_PRECONDITIONED_VS_REPETITIVE_CORONARY_STENOSIS_MYOCARDIAL_INFARCTION_UP	7348	5502	732	2028	2549	1306	80335	1803	50508	26751	11276	23368	5095	55082	55245	55697	4638	58486	2888	23304	389677	10142	1756	23064	84108	133522	11201	11108	22832	5007	57407	55937	1120	10873	84836	63935	9791	6271	64122	55152	91782	5287	57659	138311	114876	7503	8850	3693
GSE21096_ISCHEMIC_PRECONDITIONED_VS_REPETITIVE_CORONARY_STENOSIS_MYOCARDIAL_INFARCTION_DN	GSE21096_ISCHEMIC_PRECONDITIONED_VS_REPETITIVE_CORONARY_STENOSIS_MYOCARDIAL_INFARCTION_DN	9531	1191	10008	292	26973	23080	55325	11275	8668	57181	6574	3956	6347	3383	79022	26175	25996	3726	129531	5692	10049	64750	11014	1024	2010	3561	10342	30833	8560	64218	152940	1847	144108	81873	6158	85021	114134	11186	7873	10272	3267	144110	11261	1052	3309	3939	9526	6734
GSE21383_HIGH_PROLIFICACY_VS_LOW_PROLIFICACY_OVARIAN_TISSUE_UP	GSE21383_HIGH_PROLIFICACY_VS_LOW_PROLIFICACY_OVARIAN_TISSUE_UP	1124	116151	89849	9703	6489	57188	3336	6495	81577	55684	55258	55841	27429	5286	51133	54893	92017	10867	93100	10966	1486	55690	83700	10079	22895	9537	23199	27330	85460	1360	57658	92689	2781	56888	55787	5786	23365		79836	22944	1200	3340	162681	23416	4261	93589	1948	10901
GSE21383_HIGH_PROLIFICACY_VS_LOW_PROLIFICACY_OVARIAN_TISSUE_DN	GSE21383_HIGH_PROLIFICACY_VS_LOW_PROLIFICACY_OVARIAN_TISSUE_DN	50615	4856	2705	9538	55313	25923	59269	55973	27042	55572	80218	55230	117583	10462	26985	147463	55055	5079	9446	57587	65055	23767	1515	7542	7402	10240	57511	113612	130617	7263	55862	51143	23190		81488	57512	27163	124936	124491	27232	9453	79568	10923	55117	245972	23223	10190	124801
GSE21663_CYCLICALLY-STRETCHED_VS_STATIC_AORTIC_VALVE_UP	GSE21663_CYCLICALLY-STRETCHED_VS_STATIC_AORTIC_VALVE_UP	3956	2259	57151	2706	11142	132243	8332	7070	6566	54847	51196	26227	51574	84504	1644	2161	65997	55605	64151	80832	9592	729533	10053	170680	11185	1307	80315	84941	64215	9590	152579	2192	79838	9413	84310	8404	7593	91614	3400	10381	3310	3570	9076	3880	5764	3860		4254
GSE21663_CYCLICALLY-STRETCHED_VS_STATIC_AORTIC_VALVE_DN	GSE21663_CYCLICALLY-STRETCHED_VS_STATIC_AORTIC_VALVE_DN	10277	4301	8019	6290	545	153090	27106	5236	6472	5989	117584	57583	3930	57488	5049	3098	23332	10413	81689	79944	9943	10040	56916	23731	10363	9536	230	4926	7360	3678	10211	23294	7994	9425	5089	26000	113178	10765	84162	64427	23385	55509	54762	54842	254827	50807	5223	2277
GSE21663_5HT_AND_FLUOXETIN_TREATED_VS_UNTREATED_CYCLICALLY-STRETCHED_AORTIC_VALVE_UP	GSE21663_5HT_AND_FLUOXETIN_TREATED_VS_UNTREATED_CYCLICALLY-STRETCHED_AORTIC_VALVE_UP	128977	64689	22846	140686	5296	4926	6850	51222	1294	196951	129049	2801	5792	113026	374868	2868	146760	56983	64285	8131	55970		84795	9701	222950	65263	84939	9413		84326	5826	25996	727957	5413	347902	4867	23098	2313	90135	26147	6878	51621	80162	23466	1195	3092	9612	2734
GSE21663_5HT_AND_FLUOXETIN_TREATED_VS_UNTREATED_CYCLICALLY-STRETCHED_AORTIC_VALVE_DN	GSE21663_5HT_AND_FLUOXETIN_TREATED_VS_UNTREATED_CYCLICALLY-STRETCHED_AORTIC_VALVE_DN	51021	10772	5277	10464	100128553	199953	84419	57510	51701	5222	57050	60676	64794	7743	127495	51018	79624	79954	64216	80071	8608	164	6863	6646	10171	55276	55003	4741	26574	8565	27035	51333	55319	55119	137964	22948	58493	84365	121053	56342	5901	8189	5996	7353	147923	100287932	51455	81558
GSE21663_CYCLICALLY-STRETCHED_VS_STATIC_5HT_AND_FLUOXETIN_TREATED_AORTIC_VALVE_UP	GSE21663_CYCLICALLY-STRETCHED_VS_STATIC_5HT_AND_FLUOXETIN_TREATED_AORTIC_VALVE_UP	283869	54587	4060	26047	3483	1634	5764	27145	4627	7134	2868	10810	1295	5414	57121	6422	23136	7431	140597	4915	4133	23242		30011	9863	5549	221395	2331	90507	5066	6678	1490	4015	87	10887	91614	5409	10567	439921	146330	145567	4969	4638	54829	6595	5358	9087	5608
GSE21663_CYCLICALLY-STRETCHED_VS_STATIC_5HT_AND_FLUOXETIN_TREATED_AORTIC_VALVE_DN	GSE21663_CYCLICALLY-STRETCHED_VS_STATIC_5HT_AND_FLUOXETIN_TREATED_AORTIC_VALVE_DN	5985	5315	7531	79892	4190	144165	10664	57646	114799	83693	7417	51118	10713	4829	829	55153	5869	2821	4535	5700	79074	26286	65264	4779	57610	2280	5701	8446	339122	7419	55905	3939	27005	6195	6429	80179	65065	9520	24144	5230	23	29090	7226	57007	7818	23637	1347	6326
GSE22165_30MIN_METHYLENE_BLUE-TREATED_VS_CTRL_20MIN_POST_CARDIAC_ARREST_CEREBRAL_CORTEX_UP	GSE22165_30MIN_METHYLENE_BLUE-TREATED_VS_CTRL_20MIN_POST_CARDIAC_ARREST_CEREBRAL_CORTEX_UP	7079	265	2328	89122	4487	9095	7482	24150	26119	202559	83895	150468	2678	222950	9607	162466	5339	2742	1880		3860	10894	286046	2542	11339	27338	440279	401253	6402	84923	8876	51450	89941	130940	7458	1269	80740	779	55930	50515	6531	79731	113802	9421	6196	3203	8048	190
GSE22165_30MIN_METHYLENE_BLUE-TREATED_VS_CTRL_20MIN_POST_CARDIAC_ARREST_CEREBRAL_CORTEX_DN	GSE22165_30MIN_METHYLENE_BLUE-TREATED_VS_CTRL_20MIN_POST_CARDIAC_ARREST_CEREBRAL_CORTEX_DN	1004	10523	4552	550	222194	6655	79692	9321	27095	51199	118426	9100	374977	6749	64772	2058	84079	29080	8658	26999	64098	7064	10960	23062	159013	403313	2967	10058	6418	6814	1641	27316	5793	6747	9343	10189	22823	339230	9667	1911	27252	54850	55102	10446	4052	9767	7589	200894
GSE22487_D7_VS_D0_NEONATAL_SKELETAL_MUSCLE_UP	GSE22487_D7_VS_D0_NEONATAL_SKELETAL_MUSCLE_UP	55297	6590	26994	514	701	4005	5899	6653	2495	55827	347902	59	9886	4085	2060	3507	154807	55335	10592	4040	2004	9877	91010	8837	1950	283209	5728	54843	2078	6549	9231	947	79762	9168	23037	54443	286451	26118	282679	983	1466	79602	50848	1003	7580	1593	9938	404550
GSE22487_D7_VS_D0_NEONATAL_SKELETAL_MUSCLE_DN	GSE22487_D7_VS_D0_NEONATAL_SKELETAL_MUSCLE_DN	51061	57130	112752	55613	553115	2166	29914	22982	89845	10758	64175	10165	9701	51117	7284	51608	115727	340146	23184	1615	57626	6844	26284	9238	63905	6650	93474	617	1787	88	2273	112399	84303	55178	3954	130557	65084	4682	54108	116461	441381	55244	23087	80335	6668	26166	155061	27130
GSE22487_D14_VS_D0_NEONATAL_SKELETAL_MUSCLE_UP	GSE22487_D14_VS_D0_NEONATAL_SKELETAL_MUSCLE_UP	1003	7525	347902	4983		55160	79812	63967	79148	8490	258010	2078	4486	387119	1948	79666	50848	1593	55270	2313	857	3479	5597	1370	2634		64397	23254	4929	1107	5358	11183	8837	388555	3507	7851	80177	7003	56475	54890	4255	1608	8323	10610	11149	26994	144195	818
GSE22487_D14_VS_D0_NEONATAL_SKELETAL_MUSCLE_DN	GSE22487_D14_VS_D0_NEONATAL_SKELETAL_MUSCLE_DN	116461	26166	84303	51249	340146	10128	1398	1787	7284	51117	112752	64768	55374	145482	283416	65110	2166	5861	55929	79635	6434	8224	617	23708	285555	4678	6626	5437	553115	27166	10229	51608	57226	7278	3035	29922	396	5409	9818	81502	204	10523	55347	55613	80335	7533	80143	79002
GSE22487_D21_VS_D0_NEONATAL_SKELETAL_MUSCLE_UP	GSE22487_D21_VS_D0_NEONATAL_SKELETAL_MUSCLE_UP	2775	6653	7163	5610	54458	3131	11183	6304	8490	10899	9547	214	55819	4983	5019	81029	10964	196996	837	79602	9266	23304	5502	55852	567	55605	10267	154807	1952	6683	270	997	7003	11274	90231	5224	7727	9218	6549	6698	54831	917	158747		152559	134147	10410	57169
GSE22487_D21_VS_D0_NEONATAL_SKELETAL_MUSCLE_DN	GSE22487_D21_VS_D0_NEONATAL_SKELETAL_MUSCLE_DN	51117	200081	84823	115727	9818	112936	65110	6434	1398		51249	88	51061	3035	26166	116461	84303	27166	7143	340146	55329	8939	51608	22818	23708	79635	57626	80143	283416	553115	51182	112399	10434	51015	283571	10165	2166	92935	23184	112495	6636	5464	79002	4580	6626	4682	285555	6455
GSE22596_D1_VS_D0_JEJUNUM_SALMONELLA_TYPHIMURIUM_INFECTION_UP	GSE22596_D1_VS_D0_JEJUNUM_SALMONELLA_TYPHIMURIUM_INFECTION_UP	126859	5578	51704	9536	7005		57480	124152	717	1466	725		91319	9627	6092	629	137735	54977	3554	282973	57689	23281	51594	64184	5143	1308	27230	10963	10480	60495	23435	120114	286499	5651	729665	3576	51669	25841	89122	65983	5481	5362	8875	1746	4067	3183	50486	23753
GSE22596_D1_VS_D0_JEJUNUM_SALMONELLA_TYPHIMURIUM_INFECTION_DN	GSE22596_D1_VS_D0_JEJUNUM_SALMONELLA_TYPHIMURIUM_INFECTION_DN	2294	7855	9552	84419	727957	55082	10085	781	1656	23410	55275	29922	112939	8209	26118	5153	5885	64864	7737	1396	81565	91584	25970	9985	55327	8328	1339	55178	23277	3791	161436	729440	4528	10276	6845	64844	6650	55770	23513	88455	374868	221154	51692	9650	10607	55191	9169	8818
GSE22596_D2_VS_D0_JEJUNUM_SALMONELLA_TYPHIMURIUM_INFECTION_UP	GSE22596_D2_VS_D0_JEJUNUM_SALMONELLA_TYPHIMURIUM_INFECTION_UP	3787	8894	58477	56342	4141	84236	26227	6594	23481	10528	6648	5324	10171	16	1736		6599	54906	57018	7919	55111	9129	4216	3976	2617	93436	9044	720	126432	317781	54726	23074	84154	64328	27329	8882	3609	5068	29960	9875	629	57480	468	114826	54567	81545	25929	30816
GSE22596_D2_VS_D0_JEJUNUM_SALMONELLA_TYPHIMURIUM_INFECTION_DN	GSE22596_D2_VS_D0_JEJUNUM_SALMONELLA_TYPHIMURIUM_INFECTION_DN	84419	25934	80315	25796	10333	10169	55245	123099	91689	7980	5019	221154	129080	2110	4795	2593	221303	51305	5162	81609	400916	5570	114884	4259	125228	1632	1396	131578	7419	55847	83758	9992	11264	442213	55833		1329	9867	4144	5257	1910	1362	4811	374868	4594	64072	55754	23362
GSE22596_D1_VS_D0_COLON_SALMONELLA_TYPHIMURIUM_INFECTION_UP	GSE22596_D1_VS_D0_COLON_SALMONELLA_TYPHIMURIUM_INFECTION_UP	23341	4800	6523	339230	145389	57520	8943	7468	5709	83548	7184	5351	285605	168850	528	23092	11236		5884	1213	121512	348793	23013	2802	4850	64078	55640	57121	57620	8451	54014	91304	5324	84908	3309	2665	22992	51031	23023	51520	55818	6426	8994	7111	29777	4076	10363	78987
GSE22596_D1_VS_D0_COLON_SALMONELLA_TYPHIMURIUM_INFECTION_DN	GSE22596_D1_VS_D0_COLON_SALMONELLA_TYPHIMURIUM_INFECTION_DN	6191	83853	84163	118812	84681	84286	7142	9409	7419	9666	6347	5193	2694	5836	9805	65263	10101	6208	83667	55799	5900	10400	3064	149111	338328	1104	9315	283298	4967	79144	116138	55701	64743	23357	54510	6809	10392	29903	4696	10893	977	25938	1727	5864	10795		55967	9179
GSE22596_D2_VS_D0_COLON_SALMONELLA_TYPHIMURIUM_INFECTION_UP	GSE22596_D2_VS_D0_COLON_SALMONELLA_TYPHIMURIUM_INFECTION_UP	57127	3300	5564	718	629	57572	118813	4050	58487	2242	23092	5970	147111	57549	23381	26262	23020	2334	8660	7776	23361	200014	51133	27343	170692	1956	9466	117154	22847	4221	22921	340348	10807	9647	2261	55625	3914	5523	124997	9520	8021	93643	80254	9638	50848	8242	10016	142683
GSE22596_D2_VS_D0_COLON_SALMONELLA_TYPHIMURIUM_INFECTION_DN	GSE22596_D2_VS_D0_COLON_SALMONELLA_TYPHIMURIUM_INFECTION_DN	4654	11072	5980	55967	51534	9315	72	23211	23089	196294	10971	10234	5906	256394	4638	4684	5900	4660	23012	9039	374969	2487	51263	5584	11010	84624	5502	9464	310	9782	4291	55860	387	6464		29085	54503	9847	65055	157567	54708	8618	9971	7251	10542	60682	84317	89927
GSE22596_D6_VS_D0_COLON_SALMONELLA_TYPHIMURIUM_INFECTION_UP	GSE22596_D6_VS_D0_COLON_SALMONELLA_TYPHIMURIUM_INFECTION_UP	53916	5709	100287171	392	51265	5518	2705	6768	3954	339230	79767	1072	3107	4296	4641	5970	81037	9725	396	1213	11253	2647	219988	79171	114112	29888	11047	29959	25970	6692	28991	23558		221477	10783	55585	79616	196463	226	7832	51523	5550	79143	9546	9419	949	5315	2011
GSE22596_D6_VS_D0_COLON_SALMONELLA_TYPHIMURIUM_INFECTION_DN	GSE22596_D6_VS_D0_COLON_SALMONELLA_TYPHIMURIUM_INFECTION_DN	5549	9666	79925	9315	4649	9867	6156	5802	22795	10234	10179	154091	58480	72	29114	2487	23543	80823	4684	65055	56255	57520	9464	7857	4638	8618	3643	57161	79744	79948	6328	25827	65009	23089	25891	857	84624	285989	10795	22982	1379	57542	5649	9853	23090	6205	283219	7168
GSE22596_D1_VS_D0_ILEUM_SALMONELLA_TYPHIMURIUM_INFECTION_UP	GSE22596_D1_VS_D0_ILEUM_SALMONELLA_TYPHIMURIUM_INFECTION_UP	57689	4316	929	23086	140711	7453	3593	22904	2957	8613	3726	1672	25803	64778	54798	6822	1545	27101	54431	116984	1193	4638	1300	114793	114112	6401	118429	56729	57168	6237	1052	871	1410	4170	3556	9601	6648	1326	79639	90865	3183	10950	9021	388	79689	4162	84163	23551
GSE22596_D1_VS_D0_ILEUM_SALMONELLA_TYPHIMURIUM_INFECTION_DN	GSE22596_D1_VS_D0_ILEUM_SALMONELLA_TYPHIMURIUM_INFECTION_DN	7589	2139	25898	2172	285193	54469	153129	100129792	9209	129531	5947	7512	2444	7738	64318	6310	8408	9541	58525	55269	5037	56912	1119	84162	10276	10042	9910		149297	4848	120	56475	7123	55856	1301	81563	64131	93663	63876	10957	6523	79918	2295	9099	57060	8312	1606	10038
GSE22596_D2_VS_D0_ILEUM_SALMONELLA_TYPHIMURIUM_INFECTION_UP	GSE22596_D2_VS_D0_ILEUM_SALMONELLA_TYPHIMURIUM_INFECTION_UP	716	1810	114112		1003	1466	23551	84188	5175	5481	27032	6883	4162	144455	115207	55586	4593	6038	80263	22904	7053	8496	84159	3673	23429	27338	64285	51522	10059	7004	8507	84248	10950	51575	4082	4615	1102	8655	7453	388	1284	23395	7030	8943	6000	2037	9765	51776
GSE22596_D2_VS_D0_ILEUM_SALMONELLA_TYPHIMURIUM_INFECTION_DN	GSE22596_D2_VS_D0_ILEUM_SALMONELLA_TYPHIMURIUM_INFECTION_DN	286257	56475	2172	7512	5947	2139	25796	415	2331	2042		128272	4967	5130	8789	1263	2736	30008	6523	100129792	23654	80115	11076	84701	9121	5935	150365	4354	818	9380	54776	4094	54795	1632	229	4640	9901	9099	79865	2531	10276	1066	129080	51104	29952	153643	5348	63027
GSE22596_D6_VS_D0_ILEUM_SALMONELLA_TYPHIMURIUM_INFECTION_UP	GSE22596_D6_VS_D0_ILEUM_SALMONELLA_TYPHIMURIUM_INFECTION_UP	8773	30008	5654	25878	10580	608	253827	1073	5257	8425	6422	7095	6604	3915	55860	83552	3680	23461	1293	84168	22901	1910	6717	8994	10184	58189	6876	6734	1515	57333	56925	54918	2273	4017	1471	5358	3120	26286	23090	2697	55254	5806	8404	11345		4162	11117	10487
GSE22596_D6_VS_D0_ILEUM_SALMONELLA_TYPHIMURIUM_INFECTION_DN	GSE22596_D6_VS_D0_ILEUM_SALMONELLA_TYPHIMURIUM_INFECTION_DN	5886	9016	286257	112885	64772	8480	5887	84920	84105	2539	80198	57577	8100	23654	26160	133015	54776	4352	124976	80895	83449	8241	94236	79868	7415	142678	8314	57609	10248	653604	55835	124512	55074	8021	8277	22826	114034	441381	83608	23141	3159	8697	10042	5786	55567	55291	55269	6847
GSE22782_D5_VS_D0_ALVEOLAR_MACROPHAGES_PRRSV_INFECTION_UP	GSE22782_D5_VS_D0_ALVEOLAR_MACROPHAGES_PRRSV_INFECTION_UP	2114	160365	23516	715	78987	147372	7265	3556	57149	353500	3326	488	6450	8649	339669	3336	10140	8487	84694	11080	4718	90850	84246	57223	8337	6403	57102	28977	6631	8344	1432	58505	8836	8349	10762	8404	83608	51280	51022	5687	54985	23012	7107	30816	950	3315	2012	1234
GSE22782_D5_VS_D0_ALVEOLAR_MACROPHAGES_PRRSV_INFECTION_DN	GSE22782_D5_VS_D0_ALVEOLAR_MACROPHAGES_PRRSV_INFECTION_DN	10066	1182	7298	9774	204851	255082	4628	2876	128637	5296	84720	79365	7398	22933	6430	6096	9169	112936	54832	51573	757	29035	114883	255631	5468	10559		1761	22875	22905	79705	112479	23214	54845	1407	84898	4087	7755	255967	55148	4174	85444	7936	11215	55727	4678	10266	54521
GSE23503_RESVERATROL-SUPPLEMENTED_VS_UNSUPPLEMENTED_HIGH-FAT_DIET_9MONTHS_PBMC_UP	GSE23503_RESVERATROL-SUPPLEMENTED_VS_UNSUPPLEMENTED_HIGH-FAT_DIET_9MONTHS_PBMC_UP	81631	6738	79948	5433	64403	4179	9725	9489	4689	100271849	705	23172	3661	3982	6188	10753	81562	55290	6218	91300	4149	83877	3694	79369	5311	1891	54039	11128	64342	10280	64746	54676	6557	653483	115908	29763	57536	84902	115817	4547	90871	84911	23048	80279	7024	23109	84265	1045
GSE23503_RESVERATROL-SUPPLEMENTED_VS_UNSUPPLEMENTED_HIGH-FAT_DIET_9MONTHS_PBMC_DN	GSE23503_RESVERATROL-SUPPLEMENTED_VS_UNSUPPLEMENTED_HIGH-FAT_DIET_9MONTHS_PBMC_DN	11170	28984	3329	5757	51441	64919	6428	83552	506	9603	22890	55120	121536	129684	22976	1859	149628	343990	4300	6173	55328	1662	132720	2626	84675	55602	3185	54880	3192	91801	2869	6189	79722	7716	401612	346389	4741	79290	10924	6767	6434	6857	6228	3097	153769	5087	58516	6534
GSE23596_STREPTOCOCCUS_SUIS-INFECTED_VS_CTRL_SPLEEN_3DPI_UP	GSE23596_STREPTOCOCCUS_SUIS-INFECTED_VS_CTRL_SPLEEN_3DPI_UP	7625	8655	5564	6950	4615	753	1847	1992	29890	6774	63895	255426	6723	2879	28969	55760	4293	3718	152831	3313	374393	3588	11011	5780	10963	64114	270	2878	661	54890	8531	1432	10134	4055	3250	9332	1736	10576	55811	29074	1052	8692	1500	51751	10575	6606	55127	4609
GSE23596_STREPTOCOCCUS_SUIS-INFECTED_VS_CTRL_SPLEEN_3DPI_DN	GSE23596_STREPTOCOCCUS_SUIS-INFECTED_VS_CTRL_SPLEEN_3DPI_DN	51110	85443	167153	92342	30061	129531	55788	121227	2246	152940	57763	6430	11335	5932	8504	4094	84140	51319	5058	404550	8031	64795	10462	64770	6732	55133	27347	51185	9886	166647	11162	64919	93663	80194	9829	51324	51719	9975	23032	23244	221037	64089	51496	84162	6907	60487	57146	199870
GSE23751_STREPTOCOCCUS_SUIS-INFECTED_VS_UNINFECTED_6HPI_CHOROID_PLEXUS_EPITHELIAL_CELLS_UP	GSE23751_STREPTOCOCCUS_SUIS-INFECTED_VS_UNINFECTED_6HPI_CHOROID_PLEXUS_EPITHELIAL_CELLS_UP	23154	5058	134637	6249	51187	5782	51366	80759	667	7372	166824	3782	5869	7157	10009	85415	10559	10268	90488	3566	9636	9125	80031	56257	128710	440026	5894	56882	56884	8467	83931	262	2984	54831	22953	8243	84280	5780	1896	1906	27086	23276	734	10210	282809	9857	5915	389197
GSE23751_STREPTOCOCCUS_SUIS-INFECTED_VS_UNINFECTED_6HPI_CHOROID_PLEXUS_EPITHELIAL_CELLS_DN	GSE23751_STREPTOCOCCUS_SUIS-INFECTED_VS_UNINFECTED_6HPI_CHOROID_PLEXUS_EPITHELIAL_CELLS_DN	6786	23163	147007	9249	6468	8405	252839	10175	113189	22949	203523	55604	6576	23508	51248	8541	10067	80221	25880	8841	9117	4486	1019	54981	79863	64168	784	92906	27040	57190	23659	5593	118812	51000	79947	54432	121536	51433	8085	60528	10613	84320	8325	51272	56965	1727	55758	1500
GSE23751_CAPSULE-DEFICIENT_STREPTOCOCCUS_SUIS-INFECTED_VS_UNINFECTED_6HPI_CHOROID_PLEXUS_EPITHELIAL_CELLS_UP	GSE23751_CAPSULE-DEFICIENT_STREPTOCOCCUS_SUIS-INFECTED_VS_UNINFECTED_6HPI_CHOROID_PLEXUS_EPITHELIAL_CELLS_UP	51479	55041	144100	4744	331		949	841	54149	6789	116159	5697	6495	1889	11193	23429	83999	11178	10146	23351	221002	1047	10483	23179	57822	1958	7226	5915	90488	9162	54812	1896	1978	54918	4780	6783	26298	6347	57205	3727	181	2890	29950	359948	127254	2034	7913	993
GSE23751_CAPSULE-DEFICIENT_STREPTOCOCCUS_SUIS-INFECTED_VS_UNINFECTED_6HPI_CHOROID_PLEXUS_EPITHELIAL_CELLS_DN	GSE23751_CAPSULE-DEFICIENT_STREPTOCOCCUS_SUIS-INFECTED_VS_UNINFECTED_6HPI_CHOROID_PLEXUS_EPITHELIAL_CELLS_DN	80895	7918	11108		8569	64168	11338	23438	51649	254013	912	29105	54922	7027	116138	79178	9654	205251	140823	79102	79722	23265	10782	64326	8508	23410	2909	2972	3785	4221	57149	25956	23643	83693	9758	7786	63894	57026	84315	192683	113189	84975	79643	10322	254531	79877	29078	80169
GSE24239_WASTING-SENSITIVE_VS_WASTING-INSENSITIVE_SKELETAL_MUSCLE_ACUTE_QUADRIPLEGIC_MYOPATHY_MODEL_UP	GSE24239_WASTING-SENSITIVE_VS_WASTING-INSENSITIVE_SKELETAL_MUSCLE_ACUTE_QUADRIPLEGIC_MYOPATHY_MODEL_UP		285193	5594	9380	51128	3216	6000	2742	6302	4155	728642	201163	118424	8637	23233	223075	2776	84376	2771	10513	55610	8678	152831	1994	9439	9578	51106	23049	29097	80321	115908	83449	23291	11059	11165	2963	11154	53916	5496	220081	2892	7088	55207	94081	163	23644	29098
GSE24239_WASTING-SENSITIVE_VS_WASTING-INSENSITIVE_SKELETAL_MUSCLE_ACUTE_QUADRIPLEGIC_MYOPATHY_MODEL_DN	GSE24239_WASTING-SENSITIVE_VS_WASTING-INSENSITIVE_SKELETAL_MUSCLE_ACUTE_QUADRIPLEGIC_MYOPATHY_MODEL_DN	389840	8609	54205	1738	4041	64170	6164	56950	5062	64446	220359	7386	23277	6167	3596	84548	1352	5250	6173	143384	10463	54793	25823	54861	9512	8502	8239	55507	1523	5834	79694	80303	4171	260425	154865	57703	54328	2235	54103	5589	90933	55294	23325	140885	123283	4174	6129	7480
GSE24239_D5_VS_D1_WASTING-INSENSITIVE_SKELETAL_MUSCLE_ACUTE_QUADRIPLEGIC_MYOPATHY_MODEL_UP	GSE24239_D5_VS_D1_WASTING-INSENSITIVE_SKELETAL_MUSCLE_ACUTE_QUADRIPLEGIC_MYOPATHY_MODEL_UP	5438	4055	22927	6135	94101	3312	6208	1938	23207	10813	90693	51271	10480	1459	6152	8943	6128	4673	865	6045	689	6767	23126	10513		10807	53371	6129	6201	967	51430	9790	1060	468	3646	6138	10301	51082	55182	6921	8531	6124	678	6210	5147	81873	23092	6173
GSE24239_D5_VS_D1_WASTING-INSENSITIVE_SKELETAL_MUSCLE_ACUTE_QUADRIPLEGIC_MYOPATHY_MODEL_DN	GSE24239_D5_VS_D1_WASTING-INSENSITIVE_SKELETAL_MUSCLE_ACUTE_QUADRIPLEGIC_MYOPATHY_MODEL_DN	51285	5608	1183	26355	4351	4291	79622	8425	3206	116138	133522	64081	3033	7390	11162	56204	84954	55152	64087	2235	9315	79887	7083	9104	79090	1622	151313	92259	55268	9498	197257	10129	80820	79041	57142	58486	4695	1306	6391	1593	1350	119032	5565	4059	26751	23022	115416	55006
GSE24239_D5_VS_D1_WASTING-SENSITIVE_SKELETAL_MUSCLE_ACUTE_QUADRIPLEGIC_MYOPATHY_MODEL_UP	GSE24239_D5_VS_D1_WASTING-SENSITIVE_SKELETAL_MUSCLE_ACUTE_QUADRIPLEGIC_MYOPATHY_MODEL_UP	83752	9380	9136	51678	157922	6129	79048	6203	81545	9775	23163	83941	64760	6222	526	5714	5496	5908	54994	4354	6146	23481	10419	1911	90850	7419	144581	2107	898	79039	201163	8833	7520	6902	9632	6138	5684	6095	118424	51322	9146	6155	4155	28988	28232	577	25929	2950
GSE24239_D5_VS_D1_WASTING-SENSITIVE_SKELETAL_MUSCLE_ACUTE_QUADRIPLEGIC_MYOPATHY_MODEL_DN	GSE24239_D5_VS_D1_WASTING-SENSITIVE_SKELETAL_MUSCLE_ACUTE_QUADRIPLEGIC_MYOPATHY_MODEL_DN	54539	1351	1537	284	51218	3033	5250	9149	10935	5998	55245	55268	5230	3419	4720	10632	4892	54749	1327	4285	5796	9054	211	4713	4714	4190	1397	10449	6652	3913	55437	4240	1349	682	50	91801	9377	4696	9551	4151	10975	55041	2588	7851	4715	114971	8604	4711
GSE24762_REGENERATED-DERIVED_VS_NATIVE-DERIVED_ENDOTHELIAL_CELLS_UP	GSE24762_REGENERATED-DERIVED_VS_NATIVE-DERIVED_ENDOTHELIAL_CELLS_UP	695	221400	84918	2256	493753	121512	10092	8470	23673	2119	10048	80818	5257	6546	57620	60592	9087	8780	6297	3512	729967	440672	150572	8031	5167	9122	9644	8496	83940	115207	1848	9354	54873	2027	84146	6304	80760	114294	285362	1466	3038	441234	51474	144348	6857	57685	91612	4707
GSE24762_REGENERATED-DERIVED_VS_NATIVE-DERIVED_ENDOTHELIAL_CELLS_DN	GSE24762_REGENERATED-DERIVED_VS_NATIVE-DERIVED_ENDOTHELIAL_CELLS_DN	23090	22996	8935	3200	11117	3199	6130	3198	79080	55692	10250	84950	91368	5437	259282	84502	5689	5018	5696	84879	2091	3613	7307	3037	5199	3621	23585	23338	4973	9533	29997	199746	2660	2029	84897	6390	1741	25807	2303	3213	23174	158427	2241	10068	23549	2785	6891	374
GSE24889_STREPTOCOCCUS_SUIS-INFECTED_VS_CTRL_24HPI_BRAIN_TISSUE_UP	GSE24889_STREPTOCOCCUS_SUIS-INFECTED_VS_CTRL_24HPI_BRAIN_TISSUE_UP	23152	375790	9607	122416	29882	9774	10299	162	1871	23242	203259	6575	257397	1952	151354	4782	56894	57678	2153	147463	8943	64087	94234	2261	7078	116151	5921	79791	8976	84708	153090	4088	7123	3269	659	1477	1848	23493	5744	57144	171024	400360	10743	23413	196	8303		6513
GSE24889_STREPTOCOCCUS_SUIS-INFECTED_VS_CTRL_24HPI_BRAIN_TISSUE_DN	GSE24889_STREPTOCOCCUS_SUIS-INFECTED_VS_CTRL_24HPI_BRAIN_TISSUE_DN	5372	55640	117247	63898		4828	55630	9050	10513	383	3897	889	399949	80777	113802	57149	10189	3428	1973	5704	23200	54987	84056	6143	91947	9266	54908	92235	5429	57715	6271	285761	219333	8621	4793	26873	126119	83881	2099	55628	1056	147807	54328	5613	51154	9937	134145	6344
GSE24889_STREPTOCOCCUS_SUIS-INFECTED_VS_CTRL_24HPI_PBMC_UP	GSE24889_STREPTOCOCCUS_SUIS-INFECTED_VS_CTRL_24HPI_PBMC_UP	489	64170	7805	7918	1508	60481	2523	641649	199	51225	57018	308	2146	79901	4245	7867	120400	8350	54843	81691	4069	24139	898	90843	5910	50999	2109	57446	55716	558	127829	196074	316	84817	6396	29937	5071	285362	389434	8330	10094	4718	79812	10653	79887	4299	6352	133686
GSE24889_STREPTOCOCCUS_SUIS-INFECTED_VS_CTRL_24HPI_PBMC_DN	GSE24889_STREPTOCOCCUS_SUIS-INFECTED_VS_CTRL_24HPI_PBMC_DN	10136	1447	81689	56246	8898	9904	196	55506	23349	55922	1123	57670	634	7373	1297	124936	761	57125	3050	64065	3514		222642	22895	83992	51259	7092	400506	7001	9221	221044	4598	127602	3300	59339	238	81693	4914	55621	81792	3321	126119	5349	54587	84107	26039	57530
GSE26095_PROLIFERATIVE_VS_NON-PROLIFERATIVE_DEEP_WOUND_SKIN_CONES_20WK_UP	GSE26095_PROLIFERATIVE_VS_NON-PROLIFERATIVE_DEEP_WOUND_SKIN_CONES_20WK_UP	10199	222194	4907	22913	84223	7324	359948	9188	64207	10718	6427	55689	54602	92906	22837	23379	55717	5578	221154	51714	8777	151613	1070	23244	5621	3983	10250	8880	9682	94101	54464	1964	143384	9669	157638	11235	55904	51510	5567	4163	54482	7168	9295	4217	80004	347687	7511	27309
GSE26095_PROLIFERATIVE_VS_NON-PROLIFERATIVE_DEEP_WOUND_SKIN_CONES_20WK_DN	GSE26095_PROLIFERATIVE_VS_NON-PROLIFERATIVE_DEEP_WOUND_SKIN_CONES_20WK_DN	51092	53632	3142	84269	652968	3356	130617	79033	2868	126792	4728	80781	2775	2597	114789	5979	400916	7737	55845	79176	8663	64802	27190	6158	23313	7423	6576	3537	5092	54059	5973	4580	7936	63875	5441	284325	22839	57486	9056	8270	6730	285761	5091	5224	220323	59342	8519	57452
GSE26663_SEDENTARY_VS_EXERCISE-TRAINED_INTERNAL_MAMMARY_ARTERY_ENDOTHELIUM_UP	GSE26663_SEDENTARY_VS_EXERCISE-TRAINED_INTERNAL_MAMMARY_ARTERY_ENDOTHELIUM_UP	84991	7307	1407	10521	10787	10229	2781	220988	3312	9169	22913	26225	84656	23179	11021	55831	8899	3840	6232	5688	4089	7334	57140	2334	23258	23252	728642	29855	55052	10189	56259	5325	113251	29079	10212		57380	65108	8900	59274	5770	56603	2879	22794	5701	81554	55677	55841
GSE26663_SEDENTARY_VS_EXERCISE-TRAINED_INTERNAL_MAMMARY_ARTERY_ENDOTHELIUM_DN	GSE26663_SEDENTARY_VS_EXERCISE-TRAINED_INTERNAL_MAMMARY_ARTERY_ENDOTHELIUM_DN	22795	2199	2720	7032	22883	162387	22854	7078	79600	8573	219931	5618	284047	6799	22937	123263	2122	25930	25777	139221	1124	5347	54676	8483	196951	2281	285362	79411	254827	126859	26115	5768	57705	159013	83543	113791	6448	65981	4099	54891	51092	117194	54682	57020	2006	339761	286499	192134
GSE26663_SEDENTARY_VS_EXERCISE-TRAINED_BRACHIAL_ARTERY_ENDOTHELIUM_UP	GSE26663_SEDENTARY_VS_EXERCISE-TRAINED_BRACHIAL_ARTERY_ENDOTHELIUM_UP	1407	1024	5757	8900	9750	23107	1979	121512	93233	1368	10054	5496	80335	124245	1647	7123	2778	4001	153020	2	3301	118788	8875	3312	10395	2215	23258	50999	9767	80821	25820	84991	3182	8715	2213	23136	3055	9875	10212	100287932	3189	29760	11252	79572	963	4670	2935	6950
GSE26663_SEDENTARY_VS_EXERCISE-TRAINED_BRACHIAL_ARTERY_ENDOTHELIUM_DN	GSE26663_SEDENTARY_VS_EXERCISE-TRAINED_BRACHIAL_ARTERY_ENDOTHELIUM_DN	22949	4826	5270	3958	128272	1975	23410	1287	26958	27134	2762	1036	4099	11132	64420	51097	84320	80823	119559	3921	2281	122553	55967	285362	230	148362	347735	10058	9167	113791	79086	83608	1950	56948	6799	149603	51550	221491	84866	10550	8710	50640	9399	56834	3569	83594	256764	124790
GSE27000_HIGH-SHEDDING_VS_LOW-SHEDDING_SALMONELLA_TYPHIMURIUM-INFECTED_2DPI_BLOOD_UP	GSE27000_HIGH-SHEDDING_VS_LOW-SHEDDING_SALMONELLA_TYPHIMURIUM-INFECTED_2DPI_BLOOD_UP	54458	128338	84896	1861	55958	3364	5878	51478	51503	9867	10390	51506	5525	3899	3717	2182	10651	8543	51072	25925	26164	151963	8560	10294	6642	140461	55831	64801	55860	84002	8935	9263	140739	10159	117584	51398	9354	11201	146923	55017	1102	54521	54536	55784	27166	116224	23590	4338
GSE27000_HIGH-SHEDDING_VS_LOW-SHEDDING_SALMONELLA_TYPHIMURIUM-INFECTED_2DPI_BLOOD_DN	GSE27000_HIGH-SHEDDING_VS_LOW-SHEDDING_SALMONELLA_TYPHIMURIUM-INFECTED_2DPI_BLOOD_DN	23052	10131	113177	28976	442213	57402	148170	57158	22976	83547	124739	2981	148281	2045	23334	10608	7355	7343	9739	8470	90025	257068	408187	26254	57179	2533	64377	347734	8503	79767	9170	57711	3219	51554	55844		80305	10148	4323	11219	56521	84900	6941	11081	349565	29894	8821	8842
GSE28003_WT_VS_CTRL_E_COLI_JEJUNUM_4HPI_UP	GSE28003_WT_VS_CTRL_E_COLI_JEJUNUM_4HPI_UP	3192	2673	5146	79741	10599	4170	51444	1374	5611	54956	133619	25994	2353	80143	9731	51124	54020	57089	51030	50814	3225	84067	64328	25853	11334	246330	5550	7375	4312	23645	5873	123169	207	79947	55759	3454	51000	9863	6822	5861	3364	10772	9245	51109	157769	3949	5068	10483
GSE28003_WT_VS_CTRL_E_COLI_JEJUNUM_4HPI_DN	GSE28003_WT_VS_CTRL_E_COLI_JEJUNUM_4HPI_DN	7188	55031	84232	4209		11179	10891	121457	5037	23767	4916	8555	54665	79828	23341	55818	79665	324	10248	3769	79705	23585	23362	55857	9249	1993	51082	8450	730010	55975	57470	54511	2549	10099	7507	6612	51526	22990	140609	9474	10082	847	5789	9056	3199	1459	9960	2246
GSE28003_STA-KO_STB-LOW_LT-KO_VS_WT_E_COLI_JEJUNUM_4HPI_UP	GSE28003_STA-KO_STB-LOW_LT-KO_VS_WT_E_COLI_JEJUNUM_4HPI_UP	83734	10444	7029	22992	8935	343472	391	7009	55761	9728	309	2057	60626	23347	4625	51053	83988	9786	374860	9314	10499	23373	3990	131601	6256	6709	100506658	344892	83667	10082	91862	23205	5027	118471	128218	79658	202	154791	79594	81888	2626	3872	51313	64787	51435	201176	81491	5105
GSE28003_STA-KO_STB-LOW_LT-KO_VS_WT_E_COLI_JEJUNUM_4HPI_DN	GSE28003_STA-KO_STB-LOW_LT-KO_VS_WT_E_COLI_JEJUNUM_4HPI_DN	661	6434	79736	9183	6536	55922	10746	55250	56951	23568		51564	80146	1736	57007	58490	84245	79954	1479	4298	55644	157769	2669	5987	81542	54898	2258	10969	79660	85437	84219	2803	10439	57693	55299	51444	54931	205251	22884	23560	202333	84298	9388	123169	317781	4090		729665
GSE28003_STA-KO_STB-KO_LT-KO_VS_WT_E_COLI_JEJUNUM_4HPI_UP	GSE28003_STA-KO_STB-KO_LT-KO_VS_WT_E_COLI_JEJUNUM_4HPI_UP	84557	8555	81573	134553	1543	6670	23373	23767	83939	902	6612	10125	8487	22841	4987	9736	9500	79365	22875	2549	9166	9960	57179	286676	730010	1373	64946	130951	25938	3600	7447	23347	5357	9847	55619	55300	257019		154791	79665	7507	391	4591	5425	10444	115548	50808	229
GSE28003_STA-KO_STB-KO_LT-KO_VS_WT_E_COLI_JEJUNUM_4HPI_DN	GSE28003_STA-KO_STB-KO_LT-KO_VS_WT_E_COLI_JEJUNUM_4HPI_DN	3949	7280	4296	147138	1477	1374	85364	4170	26512	5987	7262	5017	55824	23645	64900	57089	157769	3399	9076	353238	8875	84699	55374	55284	1645	3911	6594	50814	55752	79919	9819	7468	79720	7529	6574	6195	270	58490	79003	29103	157570	9463	5360	7873	55288	3831	81796	9388
GSE30874_RESVERATROL-SUPPLEMENTED_VS_UNSUPPLEMENTED_ATHEROGENIC_DIET_4MONTHS_PBMC_UP	GSE30874_RESVERATROL-SUPPLEMENTED_VS_UNSUPPLEMENTED_ATHEROGENIC_DIET_4MONTHS_PBMC_UP	79576	4862	401409	23081	26160	57226	80217	55854	5471	64682	7092	54903	54881	10951	38	51715	9221	54981	79745	10244	132299	153129	11197		79589	220359	25788	8626	646	57622	6233	9910	5357	8458	23384	55888	94134	23043	2131	285203	8831	79717	11190	5202	7745	9097	83734	84081
GSE30874_RESVERATROL-SUPPLEMENTED_VS_UNSUPPLEMENTED_ATHEROGENIC_DIET_4MONTHS_PBMC_DN	GSE30874_RESVERATROL-SUPPLEMENTED_VS_UNSUPPLEMENTED_ATHEROGENIC_DIET_4MONTHS_PBMC_DN	9261	23566	23089	11178	85302	2107	28962	90441	140683	10555	149699	51231	55090	10423	114034	953	54478	2023	79058	10195	5551	2583	3913	382	6446	25844	1476	81619	6281	11170	2920	2355	896	143662	8460	79369	2658	284611	6648	8704	1493	2314	9762	8402	54996	23139	6258	8818
GSE30956_2H_VS_0H_LPS_STIMULATION_BONE-MORROW_DERIVED_MACROPHAGES_UP	GSE30956_2H_VS_0H_LPS_STIMULATION_BONE-MORROW_DERIVED_MACROPHAGES_UP	211	8178	23075	161742	64430	1385	29110	25977	387509	9267	26099	79012	10042	23135	9125	9770	55149	5111	8609	8553	64783	10978	84879	2885	10950	51018	51734	9261	694	6648	10068	6446	6744	54478	54542	5770	10746	90141	661	8915	51155	10140	57453	150365	57826	66036	57552	55312
GSE30956_2H_VS_0H_LPS_STIMULATION_BONE-MORROW_DERIVED_MACROPHAGES_DN	GSE30956_2H_VS_0H_LPS_STIMULATION_BONE-MORROW_DERIVED_MACROPHAGES_DN	9655	7423	9406	389677	8675	84747	1060	91461	6837	81839	83894	54841	7564	159091	23130	84503	8816	7705	8099	145748	51250	221302	219670	9682	22954	8317	10766	23220	79156	23438	124842	29062	9997	3192	6867	1386	55502	399671	375444	59269	54968	6016	9849	4800	11334	9517	84924	79180
GSE30956_7H_VS_0H_LPS_STIMULATION_BONE-MORROW_DERIVED_MACROPHAGES_UP	GSE30956_7H_VS_0H_LPS_STIMULATION_BONE-MORROW_DERIVED_MACROPHAGES_UP	9778	7412	26191	406	211	23189	152137	29966	90580	54899	11346	6868	5682	10082	27161	9770	1008	4643	79699	57172	6885	9813	5530	8935	55884	80331	84223	54502	3949	57085	29855	149111	80012	10113	5867	9939	7251	54454	85013	10978	5469	246175	79670	10726	51225	5529	56257	151987
GSE30956_7H_VS_0H_LPS_STIMULATION_BONE-MORROW_DERIVED_MACROPHAGES_DN	GSE30956_7H_VS_0H_LPS_STIMULATION_BONE-MORROW_DERIVED_MACROPHAGES_DN	100289678	6626		145407	162	10194	27010	10540	5829	201294	84274	55250	80755	80324	8804	5364		54505	23560	11275	9818	8481	57446	51	57148	10190	5921	63915	4756	2904	56672	89853	51218	344892	2288	64928	113402	54929	928	84253	23164	7336	79709	7008	5583	8531	387718	6096
GSE30956_24H_VS_0H_LPS_STIMULATION_BONE-MORROW_DERIVED_MACROPHAGES_UP	GSE30956_24H_VS_0H_LPS_STIMULATION_BONE-MORROW_DERIVED_MACROPHAGES_UP	117143	10919	706	359948	694	21	57695	51517	151987	283638	196385	3920	1730	92370	81928	9342	57551	26128	51616	5209	283991	55239	51230	51246	196996	9133	7056	5570	5329	4924	51493	2782	23528	10062	6667	190	55854	410	65008	80315	60313	51742	3633	9741	638	351	51430	8876
GSE30956_24H_VS_0H_LPS_STIMULATION_BONE-MORROW_DERIVED_MACROPHAGES_DN	GSE30956_24H_VS_0H_LPS_STIMULATION_BONE-MORROW_DERIVED_MACROPHAGES_DN	6626	22978	90987	6096	284252	57533	317671	1973	28988	10920	54908	7416	7156	10767	26472	5305	5921	10212	55250	66005	11068	145407	64946	63967	6723	56683	54841	9775	23473	25813	81839	9948	65980	57835	1837	9319	5863	4705	64743	5160	4831	50814	4723	8662	1781	84747	51660	9818
GSE31191_LOW_VS_ADEQUATE_PROTEIN_DIET_FETAL_LIVER_TISSUE_UP	GSE31191_LOW_VS_ADEQUATE_PROTEIN_DIET_FETAL_LIVER_TISSUE_UP	9060	5010	2317	8569	128869		57583	8462	83734	1476	2120	3248	373156	123879	6400	4308	80021	50511	145447	9442	9679	9781	144581	10537	23189	54823	10276	80150	55286	84148	55577	6767	27072	10891	673	8613	6233	229	5890	283537	5095	9472	10450	6650	6810	10580	83752	54674
GSE31191_LOW_VS_ADEQUATE_PROTEIN_DIET_FETAL_LIVER_TISSUE_DN	GSE31191_LOW_VS_ADEQUATE_PROTEIN_DIET_FETAL_LIVER_TISSUE_DN	414241	10063	6338	90378	1622	119	9242	26998	57661	7135	2520	348174	10615	1232	10360	5617	7280	6510	441168	3145	80146	9902	10840	3045	2206	79760	93611	9604	1737	84249	4860	4176	10432	51084	26000	23176	1311	3679	784	147700	56172	9212	327	1441	645	644	11343	85450
GSE31191_LOW_VS_ADEQUATE_PROTEIN_DIET_YOUNG_LIVER_TISSUE_UP	GSE31191_LOW_VS_ADEQUATE_PROTEIN_DIET_YOUNG_LIVER_TISSUE_UP	22990	5172	55341	6489	6290	63967	80124	8701	7466	716	23	26010	1108	5534	146862	4236	57721	219623	8202	6875	729	9111	55802	9332	4848	55024	9632	83752	7006	79095	7398	81617	9933	8776	92255	11261	1203	57708	10038	9967	23312	54623	66036	124817	84803	4836	79675	23518
GSE31191_LOW_VS_ADEQUATE_PROTEIN_DIET_YOUNG_LIVER_TISSUE_DN	GSE31191_LOW_VS_ADEQUATE_PROTEIN_DIET_YOUNG_LIVER_TISSUE_DN	23353	6235	196	222950	10516	9578	7008	6206	7068	4515	1831	26053	2976	2622	10949	50944	8140	2004	1487	7852	51313	3356	10106	9477	6135	9122	6168	6239	23589	4851	52	57178	84553	9413	3619	7307	4298	7075	51564	6122	3697	9806	60685	56655	83460	1351	9551	1806
GSE32956_63DPC_VS_91DPC_FETAL_MAMMARY_GLAND_UP	GSE32956_63DPC_VS_91DPC_FETAL_MAMMARY_GLAND_UP	9878	6447	79822	4131	1545	7589	5764		166336	50649	83857	202051	167681	56952	1073	9201	152007	23136	1036	8499	55296	387758	4752	4232	55506	1363	3371	5911	145407	8625	57633	84928	4013	114327	8706	2262	8671	51194	374969	8613	6423	80823	5201	5593	23008	59345	10606	131566
GSE32956_63DPC_VS_91DPC_FETAL_MAMMARY_GLAND_DN	GSE32956_63DPC_VS_91DPC_FETAL_MAMMARY_GLAND_DN	87	151887	79710	10758		1906	4000	473	6678	4055	1293	8532	84836	23308	949	1291	57153	116496	2006	66005	6876	79762	5159	285016	22996	1984	171017	57530	3625	219436	79758	4237	537	6238	94031	1278	4616	51285	3557	7874	10482	1739	4359	5465	9612	95	123099	55450
GSE33037_ENDOTOXIN-TREATED_VS_UNTREATED_SKELETAL_MUSCLE_ACUTE_QUADRIPLEGIC_MYOPATHY_MODEL_UP	GSE33037_ENDOTOXIN-TREATED_VS_UNTREATED_SKELETAL_MUSCLE_ACUTE_QUADRIPLEGIC_MYOPATHY_MODEL_UP	51421	55593	23308	9271	90956	10272	79800	6752	2785	11346	4150	9489	124997	7703	55164	7410	29941	135112	163087	25945	140901	50801		64092	79058	4852	57605	4316	57583		22976	79616	229	91	55191	127	2817	9130	55295	390928	6291	57574	7512	4153	5284	85450	353322	5116
GSE33037_ENDOTOXIN-TREATED_VS_UNTREATED_SKELETAL_MUSCLE_ACUTE_QUADRIPLEGIC_MYOPATHY_MODEL_DN	GSE33037_ENDOTOXIN-TREATED_VS_UNTREATED_SKELETAL_MUSCLE_ACUTE_QUADRIPLEGIC_MYOPATHY_MODEL_DN	126767	1994	80817	56681	6500	51643	9330	3306	10015	25994	23339	7006	79026	57687	55035	85015	286451	124808		54675	51313	55127	7072	10001	5303	7019	9863	55830	57678	9528	95681	80213	130355	8649	5683	9069	26099	9554	92014		400	90806	7334	79832	5955	142679	2618	57626
GSE33246_HIGH_DOSE_VS_UNTREATED_DON-TREATED_APICAL_IPEC-J2_UP	GSE33246_HIGH_DOSE_VS_UNTREATED_DON-TREATED_APICAL_IPEC-J2_UP	6120	26511	56259	8604	3692	6940	51126	1012	24144	6654	55593	79658	10245	260425	5607	199746	51599	22986	27236	4697	10342	56829	858	4708	29950	211	26524	521	4973	6619	259282	51013	9209		7690	11030	7511	25911	11097	27072	23379	2937	375346	824	85476	3052	390601	255082
GSE33246_HIGH_DOSE_VS_UNTREATED_DON-TREATED_APICAL_IPEC-J2_DN	GSE33246_HIGH_DOSE_VS_UNTREATED_DON-TREATED_APICAL_IPEC-J2_DN	79086	10313	6164	5570	3171	873	2705	55811	10928	517	171177	5314	3925	3141	83955	4673	10588	53335	90199	54878	54946	3149	811	6234		283537	6191	84320	11179	5337		1871	440026	171546	129684	6141	57047	9167	2923	283571	51124	1476	5257	23592	10087	10613	5757	89891
GSE33246_LOW_DOSE_VS_UNTREATED_DON-TREATED_BASOLATERAL_IPEC-J2_UP	GSE33246_LOW_DOSE_VS_UNTREATED_DON-TREATED_BASOLATERAL_IPEC-J2_UP	51121	858	51065	51013	85476	2074	3181	8226	26521	7903	83480	5537	79869	25949	1802	10342	6867	1315	6603	10079	1632	5447	10269	79982	989	5515	2626	2971	84280	3692	8031	79169	3032	57178	79594	4118	6619	9643	829		4670	5901	85460	6793	4116	311	192683	627
GSE33246_LOW_DOSE_VS_UNTREATED_DON-TREATED_BASOLATERAL_IPEC-J2_DN	GSE33246_LOW_DOSE_VS_UNTREATED_DON-TREATED_BASOLATERAL_IPEC-J2_DN	1950	51550	8763	2733	6134	1938	865	23201	3430	84320	23446	1871	10588	2705	1955	6166	6146	2799	7297	117583	144581	7083		9588	6203	5210	23258	6533	57153	5715	159090	9700	171177	80279	23592	6122	898	84309	254531	8804	517	2539	23250	200916	51124	6125	283537	2923
GSE33246_HIGH_DOSE_VS_UNTREATED_DON-TREATED_BASOLATERAL_IPEC-J2_UP	GSE33246_HIGH_DOSE_VS_UNTREATED_DON-TREATED_BASOLATERAL_IPEC-J2_UP	85476	64577	91	55593	27163	85457	1994	58528	5447	9569	6120	10342	10933	79873	57122	23528	266977	10494	4670	1794	85369	23283	10072	6446	6793	85460	26056	51606	23406	8289	79646	4134	4853	9397	60560	1185	3190	5546	64410	2937	1282	2273	7756	9146	23644	2354	9882	166336
GSE33246_HIGH_DOSE_VS_UNTREATED_DON-TREATED_BASOLATERAL_IPEC-J2_DN	GSE33246_HIGH_DOSE_VS_UNTREATED_DON-TREATED_BASOLATERAL_IPEC-J2_DN	23201	64766	54543	590	81688	6154	3171	89970	6139	6203	92689	1719	171177	978	9167		123720	64092	83955	10682	3925		254528	51124	497661	79086	11179	84320	65061	91368	79968	517	2877	6230	54414	6218	6191	55841	4907	3157	1534	10062	2776	10248	53335		10553	8277
GSE34569_INFARCT_REGION_6D_VS_CTRL_MYOCARDIAL_INFARCTION_UP	GSE34569_INFARCT_REGION_6D_VS_CTRL_MYOCARDIAL_INFARCTION_UP	55274	5910	222484	3796	4128	55335	9736	1314	27131	2535	4323	2313	11068	54602	9650	5294	4477	392	4735	51177	5467	51479	3978	10682	80267	50809	319	81555	284252	51225	1284	79982	51246	54916	4256	26503	5296	10797	55974	9712	93129	55640	3399	8992	120892	3074		11329
GSE34569_INFARCT_REGION_6D_VS_CTRL_MYOCARDIAL_INFARCTION_DN	GSE34569_INFARCT_REGION_6D_VS_CTRL_MYOCARDIAL_INFARCTION_DN	3556	285381	1600	58513	522	1385	80167	4617	84262	1446	2108	7392	91942	1819	7137	8831	123169	8031	25793	285016	10128	56683	79979	84993	10667	64949	10641	22931	26502	6533	1678	22933	51693	128869	1019	65265	56259	51300	150274	29094	5701	80217	11030	5664	27183	4855	79576	204
GSE34569_INFARCT_REGION_30D_VS_CTRL_MYOCARDIAL_INFARCTION_UP	GSE34569_INFARCT_REGION_30D_VS_CTRL_MYOCARDIAL_INFARCTION_UP	113791	64175	148867	79758	170463	8476	89845	4040	2059	7703	54916	1655	51092	10613	11329	4087	8313	389114	63939	6166	114823	1284	387119	5530	4256	3554	652968	392	9922	57670	23167	81566	2530	400360	23150	55361	9508	7922	280	10960	8337	25963	1464	6792	5636	23607	10959	10160
GSE34569_INFARCT_REGION_30D_VS_CTRL_MYOCARDIAL_INFARCTION_DN	GSE34569_INFARCT_REGION_30D_VS_CTRL_MYOCARDIAL_INFARCTION_DN	54461	23107	10197	6553	7089	211	522	5998	54938	4708	7867	65991	8497	389203	3712	7504	26355	80273	55268	54956	9421	10975	1678	2631	9551	29074	27183		5498	28957	55152	4726	5605	79841	152100	6611	122622	5264	10661	80344	3735	84971	65008	117583	80167	10472	23410	4255
GSE34569_NON-INFARCTED_REGION_30D_VS_CTRL_MYOCARDIAL_INFARCTION_UP	GSE34569_NON-INFARCTED_REGION_30D_VS_CTRL_MYOCARDIAL_INFARCTION_UP	135138	2896	11034	26022	59	81545	116729	9380	10308	114823	80169	2077	2152	10916	5691	3955	6182		6134	80781	4841	29880	56967	8892	27072	713	5521		6142	4736	4682	3151	284	8632		210	1508	55187	51599	10765	51343	381	79572	147906	6605	3382	4935	23549
GSE34569_NON-INFARCTED_REGION_30D_VS_CTRL_MYOCARDIAL_INFARCTION_DN	GSE34569_NON-INFARCTED_REGION_30D_VS_CTRL_MYOCARDIAL_INFARCTION_DN	9540	26994	55245	1121	117584	374308	5523	1301	50810	9871	384	6845	81627	3556	84253	4695	55319	84298	3956	9369	2644	60684	5269	414194	8766	8773	348378	91404	5583	57578	23048	60488	7321	59338	5166	55196	94101	4062	9958	7319	26762	5495	9020	100288307	238	734	92196
GSE34569_INFARCT_REGION_45D_VS_CTRL_MYOCARDIAL_INFARCTION_UP	GSE34569_INFARCT_REGION_45D_VS_CTRL_MYOCARDIAL_INFARCTION_UP	1134	1627	57190	395	6129	387119	6625	8404	79415	483	6792	10613	4130	1396	3074	3146	23085	4736	10954	401612	56829	55914	26503	5826	65975	10950	1025	271	3178	7913	4542	4256	6678	9869	1806		1660	57088	10250	115207	8804	51673	2308	23564	51339	8001	64766	654790
GSE34569_INFARCT_REGION_45D_VS_CTRL_MYOCARDIAL_INFARCTION_DN	GSE34569_INFARCT_REGION_45D_VS_CTRL_MYOCARDIAL_INFARCTION_DN	513	283554	3712	5272	93010	51264	7916	2108	79947	4725	150274	3419	22934	10975	2581	55217	6729	1327	8192	493753	9217	152100	51300	4713	203	54938	79897	23408	259307	26517	10425	22933	389541	51117	2631	79145	79178	5701	9513	55729	2647	80097	7818	10686	10873	80070	10420	9862
GSE36306_ISCOM-ADJUVANT_VS_CTRL_24H_MUSCLE_TISSUE_UP	GSE36306_ISCOM-ADJUVANT_VS_CTRL_24H_MUSCLE_TISSUE_UP	53944	403313	7074	5052	84179	1164	2585	2059	7323	23585	28969	64332	196743	5613	4650	51005	9470	84975		28988	9938	23333	79705	80279	202243	5832	2581	6741	5912	10062	5826	10308	811	5538	10970	11332	84817	3692	84678	79692	389	861	112495	10109	5740	5223	151987	23545
GSE36306_ISCOM-ADJUVANT_VS_CTRL_24H_MUSCLE_TISSUE_DN	GSE36306_ISCOM-ADJUVANT_VS_CTRL_24H_MUSCLE_TISSUE_DN	5523	140597	79699	26022	2875	90407	116362	400581	6285	1738	257068	8436	54414	166	137872	5143	4718	5864	84548	516	1761	9729	9677	2624	157378	9513	79868	55750	2181	6525	51805	8404	2805	5825	114971	11010	4919	404220	116159	515	84542	11019	7716	64122	6581	285193	4528
GSE36306_ISCOM-ADJUVANT_VS_CTRL_24H_LYMPH_NODE_UP	GSE36306_ISCOM-ADJUVANT_VS_CTRL_24H_LYMPH_NODE_UP	7052	80324	6672	4928	9881	125144	729230	54187	53827	57097	55014	23518	56920	23633	23070	5610	2014	84246	91782	26088	3428	10140	219285	8328	54739	10906	3669	984	9695	23541	81554	55332	10964	1236	8543	5226	1981	51649	8648	348174	83666	4599	4637	55063	11274	6373	7726	9817
GSE36306_ISCOM-ADJUVANT_VS_CTRL_24H_LYMPH_NODE_DN	GSE36306_ISCOM-ADJUVANT_VS_CTRL_24H_LYMPH_NODE_DN	113177	23090	6091	2627	10333	23171	6262	6529	54805	80854	10613	2788	114876	151887	83604	64854	25822	54682	130074	65018	167227	25890	81847	7368	2034	23101	26751	79993	23473	55751		22927	2013	1605	23023	91851	9249	9315	399511	23232	64359	3149	4515	283847	83935	9019	55862	51776
GSE37166_CORTICOSTEROID-TREATED_VS_UNTREATED_SKELETAL_MUSCLE_ACUTE_QUADRIPLEGIC_MYOPATHY_MODEL_UP	GSE37166_CORTICOSTEROID-TREATED_VS_UNTREATED_SKELETAL_MUSCLE_ACUTE_QUADRIPLEGIC_MYOPATHY_MODEL_UP	7703	79036	57804	23762	1059	2275	163087	140803	22850	27248	135138	5796	41	79729	26648	221078	430	50801	51550	5327	125476	5125	3727	6125	64092	8243	9358	56616	8233	9191	64090	6993	123263	84557	55719	64400	2597	55726	1820	8666	8891	203238	84619	245711	9404	84267	60314	55614
GSE37166_CORTICOSTEROID-TREATED_VS_UNTREATED_SKELETAL_MUSCLE_ACUTE_QUADRIPLEGIC_MYOPATHY_MODEL_DN	GSE37166_CORTICOSTEROID-TREATED_VS_UNTREATED_SKELETAL_MUSCLE_ACUTE_QUADRIPLEGIC_MYOPATHY_MODEL_DN	64772	286451	2495	23091	22837	81025	1909	7798	286410	23380	6745	5926	57534	55824	2015	55740	54205	10330	84892	51313	83938	51106	55700	55035	3336	23143	9857	9994	728642	3141	9069	158427	28981	9723	80817	124808	153443	3490	27242	2492	6628	7079	6925	84376	84969	55114	23647	9669
GSE37922_EXERCISE_VS_SEDENTARY_MYOCARDIAL_TISSUE_UP	GSE37922_EXERCISE_VS_SEDENTARY_MYOCARDIAL_TISSUE_UP	26276	79621	80298	9373	10270	285331	51528	10213	56204	26268	54093	89782	10507	80818	55174	5414	990	55699	1740	23078	51182	64422	51287	56961	3032	29062	55847	1967	55198	196074	55758	8444	23008	84522	11277	374882	5522	10169	10314	259173	11162	54808	401145	2549	283991	146909	27069	50484
GSE37922_EXERCISE_VS_SEDENTARY_MYOCARDIAL_TISSUE_DN	GSE37922_EXERCISE_VS_SEDENTARY_MYOCARDIAL_TISSUE_DN	84944	137735	6879	10221	27112	4045	10432	375449	7693	434	54463	65084	23633	1675	25822	84159	123591	51313	3140	5516	5069	9353	64859	4212	54457	23301	10411	84803	9314	2905	219902	116496	1390	345557	220213	57182	5033	11080	4154	23157	2668	8660	84665	1488	3097	53828	8702	130340
GSE41636_LEAN_VS_OBESE_CORONARY_ARTERY_UP	GSE41636_LEAN_VS_OBESE_CORONARY_ARTERY_UP	22938	129881	22826	5501	6155	54915	8654	60560	134218	10654	27079	6749	9361	4653	1662	55341	51538	91523	3632	23608	6601	22954	6152	54623	8731	53371	10291	1622	25980	2904	92	339175	6635	51018	3084	10523	58490	124976	6209	23070	5202	5511	8518	9818	594	25983	63895	158358
GSE41636_LEAN_VS_OBESE_CORONARY_ARTERY_DN	GSE41636_LEAN_VS_OBESE_CORONARY_ARTERY_DN	55008	10402	1374	5453	116983	57151	22846	9891	219285	112744	130026	57609	57379	3206	575	3586	115827	340152	7170	3434	10148	25987	712	80762	2537	567	23576	4938	5914	5698	6281	22925	713	10905	55072	3111	7156	91543	3107	3106	55344	3108	93664	1672	11240	10941	57605	2764
GSE41636_LEAN_VS_OBESE_THORACIC_AORTA_UP	GSE41636_LEAN_VS_OBESE_THORACIC_AORTA_UP	55788	196528	25983	56922	10668	2045	2926	29079	50485	221830	55744	9931	11236	23390	2976	54623	23014	51729	54148	5869	119032	1974	3737	84240	80209	134147	91860	9782	6164	79003	23318	10153	375449	7253	55299	90141	26958	79109	54108	5885	10477	9477	5931	10001	6000	7320	3712	5037
GSE41636_LEAN_VS_OBESE_THORACIC_AORTA_DN	GSE41636_LEAN_VS_OBESE_THORACIC_AORTA_DN	201232	143458	5698	5696	10318	7464	285	84889	397	6774	3630	257019	3108	147807	84243	151636	1193	26020	3430	6794	3563	6716	169611	9891	6578	6499	8525	6352	5610	3384	220002	6781	79446	112812	7227	1396	53827	79630	6890	23554	84231	54536	121793	25998	57835	3106	51267	112770
GSE43072_MITRAL_INSUFFICIENCY_VS_NORMAL_ATRIAL_MYOCARDIAL_TISSUE_UP	GSE43072_MITRAL_INSUFFICIENCY_VS_NORMAL_ATRIAL_MYOCARDIAL_TISSUE_UP	149951	5831	7737	9271	3651	10763	6439	4656	5495	8661	660	147015	81844	7138	92305	8502	83608	8483	138428	9709	6206	114900	84284	901	6609	5994	55130	1652	7076	9540	63931	132299	163590	79144	84418		84191	79772	113791	147463	4621	55140	64411	388753	26750	203054	177	85013
GSE43072_MITRAL_INSUFFICIENCY_VS_NORMAL_ATRIAL_MYOCARDIAL_TISSUE_DN	GSE43072_MITRAL_INSUFFICIENCY_VS_NORMAL_ATRIAL_MYOCARDIAL_TISSUE_DN	121053	9649	4908	2173	10658	79603	26092	93380	60528	84920	3203	6390	653	5827	9779	79630	253935	2875	256536	79590	84466	57402	201191	5837	81566	343990	3313	7543	79602	197257	23729	6389	10857	51285	144108	8905	5886	9857	25945	1761	140901	9512	5902	54583	51734	55521		128240
GSE44326_HIGH_VS_LOW_PROTEIN_DIET_MUSCLE_TISSUE_UP	GSE44326_HIGH_VS_LOW_PROTEIN_DIET_MUSCLE_TISSUE_UP	23102	118987	4811	23271	23582	3205	3953	27348	128153	51011	29097	23417	332	27244	57722	9736	59269		283578	173	84694	57488	9425	9663	128	51129	2110	91050	80790	116151	51029	788	7145	4478	80818	4215	285237	8722	7580	2171	54780	56895	55159	144097	3960	57215	7416	254887
GSE44326_HIGH_VS_LOW_PROTEIN_DIET_MUSCLE_TISSUE_DN	GSE44326_HIGH_VS_LOW_PROTEIN_DIET_MUSCLE_TISSUE_DN	83596	1580	6401	10682	11194	3396	196264	114781	55140	55294	9021	669	5599	1366	79031	5272	7051	6141	132671	9104	6692	23112	282991	1841	4306	8607	55131	64710	10654	64949	4670	1951	318	55486	220213	2329	64743		8863	54995		9488	6139	57571	23644	9939	1649	55037
GSE47710_ELECTROSURGICAL_INCISION_VS_NON-INCISED_SUBCUTANEOUS_ADIPOSE_TISSUE_UP	GSE47710_ELECTROSURGICAL_INCISION_VS_NON-INCISED_SUBCUTANEOUS_ADIPOSE_TISSUE_UP	2597	4953	783	8662	83879	28951	3566	65083	3418	11169	7171	5052	23534	64946	51155	29128	647033	22872	899	8985	3376	8563	4171	23555	23195	829	3054	9277	3838	2058	3146	27141	10212	3065	10061	23597	51285	4173	23074	57688	23760	1434	348654	55379	259266	9645	1801	285855
GSE47710_ELECTROSURGICAL_INCISION_VS_NON-INCISED_SUBCUTANEOUS_ADIPOSE_TISSUE_DN	GSE47710_ELECTROSURGICAL_INCISION_VS_NON-INCISED_SUBCUTANEOUS_ADIPOSE_TISSUE_DN	23334	2151	85014	25897	22863	9585	79144	137964	65975	81550	23078	950	8991	3417	10477	7923	9204	5532	5525	9324	192134	11128	291	8325	90203	395	10087	7693	55526	9054	6776	28971	9380	2948	80821	63917	79694	114926	50650	56970	23607	80183	374986	51097	84129	121227	57606	51257
GSE47814_RIGHT_VENTRICULAR_FAILURE_VS_NORMAL_MYOCARDIAL_TISSUE_UP	GSE47814_RIGHT_VENTRICULAR_FAILURE_VS_NORMAL_MYOCARDIAL_TISSUE_UP	6430	5087	1490	80311	2107	162282	10855	57458	51278	3491	57007	25822	54532	6944	390	84133	55119	1910	79786	1610	5935	3397	4703	93627	55218	1119	4144	6503	3949	1051	9442	27063	6752	3678	23710	6781	1843	54108		114789	165904	27161	23528	387763	678	3099	8915	1942
GSE47814_RIGHT_VENTRICULAR_FAILURE_VS_NORMAL_MYOCARDIAL_TISSUE_DN	GSE47814_RIGHT_VENTRICULAR_FAILURE_VS_NORMAL_MYOCARDIAL_TISSUE_DN	54627	7112	137695	9203	10330	25957	152006	10057	83637	8125	8473	5509	8019	84749	11180	9183	25925	25950	79725	54851	2188	83877	55145	126074	84503	9557	1479	51086	5994	51715	57184	79191	10124	54816	989	55032	79001	118490	65061	8690	134553	5048	8701	648	93621	482	339448	6903
GSE47814_MODIFIED_GLENN_SHUNT-TREATED_VS_UNTREATED_RIGHT_VENTRICULAR_FAILURE_UP	GSE47814_MODIFIED_GLENN_SHUNT-TREATED_VS_UNTREATED_RIGHT_VENTRICULAR_FAILURE_UP	10020	57621	6888		1763	10200	60673	5651	6885	5511	8539	7690	51719	79982	152110	5697	56287	7203	94101	153743	51030	54899	220047	7157	79772	339175	79609	5917	55273	22928	64395	372	11235	51569	23142	10575	6746	79633	1994	6637	406	388662	80777	84690	5698	10009	348378	7307
GSE47814_MODIFIED_GLENN_SHUNT-TREATED_VS_UNTREATED_RIGHT_VENTRICULAR_FAILURE_DN	GSE47814_MODIFIED_GLENN_SHUNT-TREATED_VS_UNTREATED_RIGHT_VENTRICULAR_FAILURE_DN	2903	26523	10947	83874	7536	10778	7776	5567	8396	84306	81689	10362	84263	9444	4297	113026	26235	2116	55870	83401	10075	1112	80835		5793	23491	27343	487	5563	6907	441381	54476	1565	27163	5529	51773	11069	196740	1417	139322	2186	10493	8996	54514	10239	10893	90987	9611
GSE48125_ANTIBIOTIC-TREATED_VS_CTRL_DUODENUM_5D_POST_PREMATURE_C-SECTION_UP	GSE48125_ANTIBIOTIC-TREATED_VS_CTRL_DUODENUM_5D_POST_PREMATURE_C-SECTION_UP	5319	118812	1950	27075	206358	10557	80122	5174	29995	2620	4704	57700	3712	2954	3787	6576	6697	10654	56931	23293	355	10424	11045	55365	9096	5801	92689	283537	6391	56954	10901	161247	4731	346	56912	3030	144608	57185	11031	92949	5037	54834	3005	7915	58480	5825	65084	2168
GSE48125_ANTIBIOTIC-TREATED_VS_CTRL_DUODENUM_5D_POST_PREMATURE_C-SECTION_DN	GSE48125_ANTIBIOTIC-TREATED_VS_CTRL_DUODENUM_5D_POST_PREMATURE_C-SECTION_DN	8202	10810	23576	10048	254827	54790	4644	57184	1755	5068	3718	84458	84678	23016	55384	80110	57620	57188	10562	55207	4217	7852	629	159090	91526	2566	11030	27290	6441	157313	718	725	2005	11200	114825	51585	3608	84223	23266	3673	84899	10409	79607	152518	1604	9601	24137	2002
GSE48125_ANTIBIOTIC-TREATED_VS_CTRL_ILEUM_5D_POST_PREMATURE_BIRTH_UP	GSE48125_ANTIBIOTIC-TREATED_VS_CTRL_ILEUM_5D_POST_PREMATURE_BIRTH_UP	60412	55823	27018	5184	131616	83451	4607	35	36	8417	401548	55207	66005	11078	51300	84900	22845	29945	10244	1040	55852	94081	22996	84924	8892	100287171	84287	22836	2937	26503	4669	58488	22796	10989	10681	577	196527	219436	528	26873	7520	94101	5025	196394	23498	29952	1028	51102
GSE48125_ANTIBIOTIC-TREATED_VS_CTRL_ILEUM_5D_POST_PREMATURE_BIRTH_DN	GSE48125_ANTIBIOTIC-TREATED_VS_CTRL_ILEUM_5D_POST_PREMATURE_BIRTH_DN	4312	5179	283991	2207	1277	55905	7067	722	3937	7099	8538	7850	6038	4256	8076	26147	8650	3628	9837	148327	241	727	30833	2936	1195	11177	3291	84295	5266	183	400954	135112	966	653361	10018	6441	6947	9263	7443	144348	84188	1629	23527	4360	10725	23171	22978	5141
GSE48839_P2_VS_P0_AORTIC_VALVE_INTERSTITIAL_CELLS_UP	GSE48839_P2_VS_P0_AORTIC_VALVE_INTERSTITIAL_CELLS_UP	7468	80209	6728	1072	113419	5110	7399	26191	10992	160418	1235	9933	79886	93380	26589	10987	56616	10061	1984	10471	27349	4338	57614	55269	7360	6921	9917	3635	5710	129450	4869	92799	2542	112939	9440	8760	403314	79096	57038	55754	128869	10204	79035	51809	144348	6155	117155	145173
GSE48839_P2_VS_P0_AORTIC_VALVE_INTERSTITIAL_CELLS_DN	GSE48839_P2_VS_P0_AORTIC_VALVE_INTERSTITIAL_CELLS_DN	4779	5912	51604	219902	64789	5067	7059	5627	382	3145	9929	81669	151258	4953	6464	1770	23264	10802	283638	715	23119	6678	201191	9315	9185		27163	7038	55810	3588	55002	91523	55608	5896	80344	9542	2531	6925	54877	4170	91663	10893	163782	64689	151887	2888	84034	7102
GSE48839_TGF1BETA-TREATED_VS_UNTREATED_24H_AORTIC_VALVE_INTERSTITIAL_CELLS_UP	GSE48839_TGF1BETA-TREATED_VS_UNTREATED_24H_AORTIC_VALVE_INTERSTITIAL_CELLS_UP	121512	127829	51303	60487	57542	25940	8560	7873	51108	55312	26577	3176	64215	7103	57688	6594	91010	533	145282	9779	7422	662	148423	9731		51430	51330	54829	493869	57700	54964		2669	3556	4708	440957	57583	85004	122553	865	1024	11014	92400	64943	79736	79572	648	746
GSE48839_TGF1BETA-TREATED_VS_UNTREATED_24H_AORTIC_VALVE_INTERSTITIAL_CELLS_DN	GSE48839_TGF1BETA-TREATED_VS_UNTREATED_24H_AORTIC_VALVE_INTERSTITIAL_CELLS_DN	56954	131578	2202	7159	1193	3033	3315	23382	1947	2950	3422	837	23500	3159	2992	55856	84954	23659	389362	873	9380	1514	79968	223	3597	257177	1522	3326	90799	116328	6576	261729	284273	8192	84125	2257	2920	10238	2752	84166	3030	409	10875	9124	51031	2622	83937	5287
GSE49290_LOW_STRESS_VS_HIGH_STRESS_LIVER_TISSUE_UP	GSE49290_LOW_STRESS_VS_HIGH_STRESS_LIVER_TISSUE_UP	25840	154791	90416	4856	1515	3840	161829	2760	4548	79921	140597	23412	94103	10588	168975	57045	1544	161436	10077	25901	56912	9445	84961	4522	3029	10577	112770	2138	125488	94081	124446	56172	1741	2277	119180	79665	57447	254295	4155	8867	2052	1807	23708	51304	64081	30850	5796	5641
GSE49290_LOW_STRESS_VS_HIGH_STRESS_LIVER_TISSUE_DN	GSE49290_LOW_STRESS_VS_HIGH_STRESS_LIVER_TISSUE_DN	1736	9904	245973	54108	51389	54517	6637	4234	10130	80324	84916	10072	57576	26521	3281	9394	23768	4953	3309	79080	6625	9219	2882	7402	2243	23082	8500	286827	8646	26472	5873	10985	23753	81619	161424	84701	91869	80777	4790	253738	5826	54187	375	10212	23075	9761	10801	9643
GSE53997_JUVENILE_VS_ADULT_FAMILIAL_HYPERCHOLESTEROLEMIA_AORTIC_VALVE_INTERSTITIAL_CELLS_UP	GSE53997_JUVENILE_VS_ADULT_FAMILIAL_HYPERCHOLESTEROLEMIA_AORTIC_VALVE_INTERSTITIAL_CELLS_UP	3070	146542	84911	54834	10778	54957	255374	203859	54627	54502	403341	348327	126432	56478	8799	123228	23767	54432	8407	4040	57017	57677	79709	57147	134359	343099	1369	3615	63897	129138	84725	7705	27005	22943	400818	56983	25961	741	3860	55330	8554	54953	1786	90826	80314	64577	80818	10600
GSE53997_JUVENILE_VS_ADULT_FAMILIAL_HYPERCHOLESTEROLEMIA_AORTIC_VALVE_INTERSTITIAL_CELLS_DN	GSE53997_JUVENILE_VS_ADULT_FAMILIAL_HYPERCHOLESTEROLEMIA_AORTIC_VALVE_INTERSTITIAL_CELLS_DN	51585	28959	9334	85462	254295	284207	2099	6574	7531	9261	51478	3661	60673	722	27316	694	23484	2897	5209	57018	11269	10049	1610	3489	2632	10626	4953	4208		6303	123920	2739	410	22893	5912	79695	5873	1051	122953	9308	28984	55466	10493	10135	6434	1654	5606	64332
GSE64246_INACTIVATED_E_COLI-TREATED_3H_VS_UNTREATED_MAMMARY_EPITHELIAL_CELLS_UP	GSE64246_INACTIVATED_E_COLI-TREATED_3H_VS_UNTREATED_MAMMARY_EPITHELIAL_CELLS_UP	1545	118424	8676	80149	5128	79180	79720	4792	255488	9076	25841	5782	51278	92370	112479	384	3552	57178	56034	4170	123355	3459	1326	6793	57125	57708	2920	3576	286410	22990	51535	7128	3949	1454	6355	8178	6372	8495	3783	54542	9683	7984	27329	55905	10923	29922		54206
GSE64246_INACTIVATED_E_COLI-TREATED_3H_VS_UNTREATED_MAMMARY_EPITHELIAL_CELLS_DN	GSE64246_INACTIVATED_E_COLI-TREATED_3H_VS_UNTREATED_MAMMARY_EPITHELIAL_CELLS_DN	2956	1958	23466	56916	51699	63917	8125	10451	112398	605	8803	58499	160760	6900	8028	8030	23136	83693	10111	205	79184	10517	205428	7514	712	27332	4706	284323	91768	23659	29062	25945	513	8460	3400	8883	57187	10458	400916	53354	54103	55502	54971	2969	146330	203054	23269	1308
GSE64246_INACTIVATED_E_COLI-TREATED_24H_VS_UNTREATED_MAMMARY_EPITHELIAL_CELLS_UP	GSE64246_INACTIVATED_E_COLI-TREATED_24H_VS_UNTREATED_MAMMARY_EPITHELIAL_CELLS_UP	9871	961	3685	7702	5921	8837	123803	166824	837	54558	79867	8239	9076	1657	84263	149466	2895	2982	54103	54899	79091	153241	5607	355	129049	196513	2195	196394	55048	7412	3588	10887	2990	1540	26234	25897	6890	10437	55342	25962	55196	4800	6720	56339	7163	23515	3660	57396
GSE64246_INACTIVATED_E_COLI-TREATED_24H_VS_UNTREATED_MAMMARY_EPITHELIAL_CELLS_DN	GSE64246_INACTIVATED_E_COLI-TREATED_24H_VS_UNTREATED_MAMMARY_EPITHELIAL_CELLS_DN	7342	29035	8883	100289678	9818	3192	84656	3021	286077	151987	23	79016	51582	9774	92597	2261	1105	22828	128977	51759	93487	79072	55006	2967		8458	5170	123606	1789	23142	387694	30812	27332	10772		79184	6464	51663	80108	27089	7266	51126	27183	123169	4798	51455	84246	56270
GSE64246_INACTIVATED_S_AUREUS-TREATED_3H_VS_UNTREATED_MAMMARY_EPITHELIAL_CELLS_UP	GSE64246_INACTIVATED_S_AUREUS-TREATED_3H_VS_UNTREATED_MAMMARY_EPITHELIAL_CELLS_UP	51278	1545	8495	25841	55970	51164	57178	118424	23175	9712	221443	54838	64759	7984	83892	4703	6667	4170	403341	56034	83881	149371	8440	64224	54542	29916	79720	79660	23091	171177	9325	64400	25777	80301	25976	57125	10524	54875	79797	9798	283991	2651	24139	8863	3783	8864	7011	3658
GSE64246_INACTIVATED_S_AUREUS-TREATED_3H_VS_UNTREATED_MAMMARY_EPITHELIAL_CELLS_DN	GSE64246_INACTIVATED_S_AUREUS-TREATED_3H_VS_UNTREATED_MAMMARY_EPITHELIAL_CELLS_DN	1958	6938	8402	56916	1848	605	160760	55732	10221	54971	11335	10769	57187	7702	8125	5928	5582	2969	221302	112398	9126	7514	25945	5885	55677	51699	23335	5756	9545	144348	55749	4233	79091	51126	51765	7071	93621	9255	63917	2956	3199	1843	23136	26136	1386	545	6553	51750
GSE64246_INACTIVATED_S_AUREUS-TREATED_24H_VS_UNTREATED_MAMMARY_EPITHELIAL_CELLS_UP	GSE64246_INACTIVATED_S_AUREUS-TREATED_24H_VS_UNTREATED_MAMMARY_EPITHELIAL_CELLS_UP	7702	23175	9871	8239	79140	26234	5607	56907	10540	91746	51747	79091	153241	79867	196394	115426	5921	55907	79786	10181	3040	10474	5525		154743	9140	2982		50865	81488	23177	166824	9897	23708	9786	159013	10617	254531	23351	118490	25901	123803	84320	25836	6720	25777	9665	51147
GSE64246_INACTIVATED_S_AUREUS-TREATED_24H_VS_UNTREATED_MAMMARY_EPITHELIAL_CELLS_DN	GSE64246_INACTIVATED_S_AUREUS-TREATED_24H_VS_UNTREATED_MAMMARY_EPITHELIAL_CELLS_DN	50999	7342	151987	29035	123606	10772	79016	9818	57703	5170	6874	7544	5903	93487	79812	382		90411	3192	9425	8883	9908	8904	113251	23142	80108	7307	22828	92126	7485	80273	1655	27089	161436	401505	6830	9306	27183	1993	55906	112770	5718	4116	54487	91582	205	9774	10090
GSE65008_SUCKLING_VS_WEANED_28DPN_ILEAL_MUCOSA_UP	GSE65008_SUCKLING_VS_WEANED_28DPN_ILEAL_MUCOSA_UP	56271	51295	5411	987	54934	889	80184	7006	29082	4800	170691	10471	4337	51306	84513	84939	9452	8270	56992	80204	5431	5997	2186	10541	28981	23435	6144	8749	54463	171023	158038	9474	10572	56655	3178	55252	3182	695	8148	4591	64860	27107	9967	1021	83872	7529	23414	203068
GSE65008_SUCKLING_VS_WEANED_28DPN_ILEAL_MUCOSA_DN	GSE65008_SUCKLING_VS_WEANED_28DPN_ILEAL_MUCOSA_DN	10124	25987	80201	79838	1026	8334	1848	27111	9514	128866	10184	2999	5607	64282	2717	7032	5606	103910	51548	55788	2040	6845	3459	10956	53405	961	3909	91300	6768	51510	162387	7314	51128	102	2537	928	6948	84925	5597	1728	100129792	7321	23673	9121	8837	23136	284541	8344
GSE65008_SUCKLING_VS_WEANED_35DPN_ILEAL_MUCOSA_UP	GSE65008_SUCKLING_VS_WEANED_35DPN_ILEAL_MUCOSA_UP	10215	5202	2868	119032	1021	60528	1031	9122	9675	9781	51586	30827	283337	1369	125950	6895	343099	64399	5412	7693	127281	85364	6294	25766	84939	63933	56996	5864	23463	66008	28960	2116	6508	54663	54665	9805	163882	23414	10209	1196	55341	135892	55252	23199	64397	51013	283899	3050
GSE65008_SUCKLING_VS_WEANED_35DPN_ILEAL_MUCOSA_DN	GSE65008_SUCKLING_VS_WEANED_35DPN_ILEAL_MUCOSA_DN	8350	10894	51092	7320	5479	374	3920	2823	54957	55337	27241	2937	5328	6737	10135	361	567	2936	6899	64224	5371	23064		57169	54956	90701	57674	116254	51569	5610	54187	23515	64761	51714	56681	9886	3998	84885	84437	56848	4600	91543	3434	9636	4199	25921	115207	414194
GSE66317_LOW_LACTOFERRIN-SUPPLEMENTED_VS_STANDARD_DIET_JUVENILE_HIPPOCAMPUS_UP	GSE66317_LOW_LACTOFERRIN-SUPPLEMENTED_VS_STANDARD_DIET_JUVENILE_HIPPOCAMPUS_UP	91608	64410	2280	64409	1947	631	83992	283985	8492	57449	5170		3667	5362	1807	57554	627	271	50801	2185	23373	2868	2043	6477	29119	146923	29911	1627	80818	51172	84254	23025	9828	9019	11313	23154	54550	57104	4435	88	55149	26191	2334	7798	65059	80164	9603	284439
GSE66317_LOW_LACTOFERRIN-SUPPLEMENTED_VS_STANDARD_DIET_JUVENILE_HIPPOCAMPUS_DN	GSE66317_LOW_LACTOFERRIN-SUPPLEMENTED_VS_STANDARD_DIET_JUVENILE_HIPPOCAMPUS_DN	8554	3151	201134	9470	57092	65266	253558	2066	79611	5607	3769	643641	55707	56245	85444	54866	596	22837	1396	1770	6777	6284	5270	4082	5970	8763	1654	1070	58533	1435	114908	151887	54918	1105	55610	966	27316	153222	55860	23235	100129792	4935	824	6611	5588	2633	113189	710
GSE72025_SSEA1-NEG_VS_SSEA1-POS_FETAL_FIBROBLASTS_UP	GSE72025_SSEA1-NEG_VS_SSEA1-POS_FETAL_FIBROBLASTS_UP	25963	171425	6760	55288	10916	7019	7738	10096	22878	113510	55773	133957	54953	8406	7494	9101	9765		64400	7037	56916	7458	57794	988	8615	6202	9782	84280	1781	5547	27332	119016	201595	5706	51720	57560	9818	9738	8496	23635	126626	10844	1861	10049	23262	50809	1946	6428
GSE72025_SSEA1-NEG_VS_SSEA1-POS_FETAL_FIBROBLASTS_DN	GSE72025_SSEA1-NEG_VS_SSEA1-POS_FETAL_FIBROBLASTS_DN	137964	10945	388969	10670	5094	8665	347862	57222	51107	5754	653	85379	8531	79143	7917	5550	56970	3069	23633	7077	23787	1642	79064	2063	84321	80139	2627	5269	64425	55572	55752	832	196463	581	10572	10087	10491	8992	2771	2334	9367	10938	8642	7529	64710	5869	10467	65108
GSE73088_LETHAL_DOSE_MUSTARD_GAS_VS_CTRL_LUNG_TISSUE_UP	GSE73088_LETHAL_DOSE_MUSTARD_GAS_VS_CTRL_LUNG_TISSUE_UP	23597	57007	2303	5069	8560	25825	9586	7126	23603	57520	79016	26747	6940	7803	1490	55218	4097	5611	1613	3726	79073	2247	84081		5744	1478	2107	2959	93487	2239	5781	3769	10052	1839	390928	55254	84067	114823	26099	10044	114132	7142	29080	7371	9124	6472	5740	51011
GSE73088_LETHAL_DOSE_MUSTARD_GAS_VS_CTRL_LUNG_TISSUE_DN	GSE73088_LETHAL_DOSE_MUSTARD_GAS_VS_CTRL_LUNG_TISSUE_DN	9317	55852	27005	5608	114907	57185	29092	2328	84173	84440	55340	55914	27430	4154	130074	57134	54997	219	147965	199990	30815	2116	9993	51222	7009	197257	1108	4125	85414	1915	347735	65992	340348	409	3791	51147	1020	23382	79041	80055	5345	6711	55604	29994	5635	27040	55630	8567
[truncated: 152 more columns]
