# Supplementary material for: Dissecting clinical outcome of porcine circovirus type 2 with in vivo derived transcriptomic signatures of host tissue responses
Source: BMC Genomics. 2018 Nov 20;19:831. doi: 10.1186/s12864-018-5217-5 (PMC6247532; doi:10.1186/s12864-018-5217-5)
Supplement: Supplementary file 7 — Complete list of PCV2 disease signature biomarker genes. (XLSX 15 kb) [file 12864_2018_5217_MOESM7_ESM.xlsx]

## Sheet: Sheet1
Additional file 7: Biomarker genes of the clinical PCV2 gene-expression signature.
Gene	Biomarker	Signal-to-Noise Ratio
PTPLAD2	PMWS	1.62101
MST150	PMWS	1.43708
TMEM26	PMWS	1.38347
CD300A	PMWS	1.21793
ADAMTS19	PMWS	1.20612
RGS2	PMWS	1.15347
ACP2	PMWS	1.15096
GNS	PMWS	1.15028
NAGK	PMWS	1.12741
EMILIN2	PMWS	1.12416
CCL3L1	PMWS	1.07912
CTTNBP2NL	PMWS	1.07344
GAB2	PMWS	1.05904
DRAM1	PMWS	1.05854
STX11	PMWS	1.0498
CCL4L	PMWS	1.0466
ABCA1	PMWS	1.04344
CXCL9	PMWS	1.04275
CTSZ	PMWS	1.0427
CTSD	PMWS	1.03611
AMPD3	PMWS	1.01534
CLECL1	PMWS	1.01091
PLD3	PMWS	1.0042
RAB3B	PMWS	0.999758
TIMP2	PMWS	0.998663
AOAH	PMWS	0.998038
C6orf103	PMWS	0.985772
CHODL	PMWS	0.979368
CFP	PMWS	0.978853
CEBPB	PMWS	0.9767
CTSH	PMWS	0.970562
ALDH2	PMWS	0.967056
STXBP1	PMWS	0.966783
GPX1	PMWS	0.963578
CPT1A	PMWS	0.959298
FCER1G	PMWS	0.955356
FOLR1	PMWS	0.951189
LIPG	PMWS	0.948431
TXNIP	PMWS	0.948394
GPNMB	PMWS	0.94262
SLC23A2	PMWS	0.936751
CCR1	PMWS	0.933348
LIPA	PMWS	0.911164
MAFB	PMWS	0.910338
MFSD7	PMWS	0.899888
SLC46A2	PMWS	0.898321
RNASET2	PMWS	0.890482
PTGS1	PMWS	0.876383
TYROBP	PMWS	0.87485
GLRXL	PMWS	0.867436
TMEM144	PMWS	0.855556
RHOB	PMWS	0.849702
ZNF267	PMWS	0.84954
FGD4	PMWS	0.834107
CEBPD	PMWS	0.832476
CECR1	PMWS	0.828491
AMBN	PMWS	0.816505
C2	PMWS	0.81511
CCL8	PMWS	0.807727
PLAU	PMWS	0.802115
NRP2	PMWS	0.800918
VWA5A	PMWS	0.798556
CCRL2	PMWS	0.796297
SIRPA	PMWS	0.79476
ASAH1	PMWS	0.793792
ISG20	PMWS	0.793493
NLN1	PMWS	0.793342
F13A1	PMWS	0.791848
C1R	PMWS	0.790739
CD163	PMWS	0.789977
FASLG	PMWS	0.782916
CCR5	PMWS	0.779718
PPM1H	PMWS	0.779705
SEPN1	PMWS	0.777823
PDK4	PMWS	0.772703
SDC3	PMWS	0.772429
CYP1B1	PMWS	0.77075
RHBDF2	PMWS	0.766602
CPM	PMWS	0.765938
VSIG4	PMWS	0.764632
PARP3	PMWS	0.752271
ADFP	PMWS	0.750772
SELENBP1	PMWS	0.749114
IFNG	PMWS	0.748715
JUN	PMWS	0.742638
TRIM4	PMWS	0.740732
GAS1	PMWS	0.738827
AQP3	PMWS	0.73723
SLC11A1	PMWS	0.736276
PLK2	PMWS	0.735286
VAT1	PMWS	0.730402
DEFB1	PMWS	0.726435
SDC2	PMWS	0.72254
MCF2L	PMWS	0.713568
OLFM1	PMWS	0.705322
TNS3	PMWS	0.702426
CSF1R	PMWS	0.70149
CDKN1A	PMWS	0.696321
NQO1	PMWS	0.695143
PPP1R21	PMWS	0.693578
FZD7	PMWS	0.688365
RAB8A	PMWS	0.684437
TMBIM1	PMWS	0.664935
LTBR	PMWS	0.66436
HIST1H2BK	PMWS	0.65847
FKBP5	PMWS	0.646966
FLVCR2	PMWS	0.641126
C11orf96	PMWS	0.636367
MT2A	PMWS	0.635087
MVP	PMWS	0.632256
ITIH3	PMWS	0.630023
HIST1H2AC	PMWS	0.595531
SOCS1	PMWS	0.578082
FCGR1A	PMWS	0.503851
AMPD1	PMWS	0.447106
LUC7L3	Healthy	-0.535374
TRDMT1	Healthy	-0.56096
RPRD1A	Healthy	-0.605677
VOPP1	Healthy	-0.621245
MGST1	Healthy	-0.636706
SNX29	Healthy	-0.639862
ZDHHC14	Healthy	-0.64178
ATF6	Healthy	-0.64347
LIPE	Healthy	-0.65432
GRHPR	Healthy	-0.66542
FBXO24	Healthy	-0.669739
SLC7A10	Healthy	-0.670307
RASGRP1	Healthy	-0.670541
WDFY4	Healthy	-0.682678
MEG3	Healthy	-0.686934
PTGR2	Healthy	-0.687996
COL3A1	Healthy	-0.69435
TIMD4	Healthy	-0.700883
MTMR12	Healthy	-0.703958
LEF1	Healthy	-0.715244
C6orf145	Healthy	-0.718527
MNDA	Healthy	-0.718806
ACTG2	Healthy	-0.740733
ICK	Healthy	-0.759239
GRID2	Healthy	-0.7657
C16orf74	Healthy	-0.783466
RAB4A	Healthy	-0.799959
IFNA8	Healthy	-0.802519
GSTA4	Healthy	-0.810208
C5orf13	Healthy	-0.81212
FGD3	Healthy	-0.813017
ZNF238	Healthy	-0.816215
LAMC2	Healthy	-0.818073
HVCN1	Healthy	-0.823892
DUOX2	Healthy	-0.831143
BCL11A	Healthy	-0.839419
SLC25A29	Healthy	-0.855476
BEND5	Healthy	-0.857345
ZNF318	Healthy	-0.857838
KLHL14	Healthy	-0.863399
CD19	Healthy	-0.895609
CRIM2	Healthy	-0.896507
PRSS3	Healthy	-0.913684
FAM65B	Healthy	-0.920071
C3orf21	Healthy	-0.921904
MYBL1	Healthy	-0.945653
FAM59A	Healthy	-0.991418
SLC15A2	Healthy	-0.991594
SERPINF1	Healthy	-1.02355
LRRK2	Healthy	-1.06919
TPPP3	Healthy	-1.10006
UST	Healthy	-1.10856
SMC6	Healthy	-1.15555
TRHDE	Healthy	-1.20291
RALGPS2	Healthy	-1.23
PDK1	Healthy	-1.27508
CD1A	Healthy	-1.30982
DDX4	Healthy	-1.44277
