# Supplementary material for: Dissecting clinical outcome of porcine circovirus type 2 with in vivo derived transcriptomic signatures of host tissue responses
Source: BMC Genomics. 2018 Nov 20;19:831. doi: 10.1186/s12864-018-5217-5 (PMC6247532; doi:10.1186/s12864-018-5217-5)
Supplement: Supplementary file 10 — ImmuneSigDB analysis of the PMWS field study dataset. (XLSX 16 kb) [file 12864_2018_5217_MOESM10_ESM.xlsx]

## Sheet: Sheet1
Additional file 10: Result of the ImmuneSigDB analysis on the clinical PCV2 dataset.
Immunobiology Signature collection (Godec et al. 2016)	signed FDR (log10)
Gene Signature	UP	DN
GSE10325_LUPUS_BCELL_VS_LUPUS_MYELOID	-3	3
GSE22886_NAIVE_TCELL_VS_MONOCYTE	-3	3
GSE29618_BCELL_VS_MONOCYTE_DAY7_FLU_VACCINE	-3	3
GSE6269_FLU_VS_STAPH_AUREUS_INF_PBMC	-3	3
GSE22886_NAIVE_CD8_TCELL_VS_MONOCYTE	-3	3
GSE10325_LUPUS_CD4_TCELL_VS_LUPUS_MYELOID	-3	3
GSE10325_BCELL_VS_MYELOID	-3	3
GSE22886_NAIVE_CD4_TCELL_VS_MONOCYTE	-3	3
GSE29618_BCELL_VS_MONOCYTE	-3	3
GSE24634_TEFF_VS_TCONV_DAY10_IN_CULTURE	-3	3
GSE29618_MONOCYTE_VS_MDC_DAY7_FLU_VACCINE	3	-2.33808
GSE24634_TREG_VS_TCONV_POST_DAY10_IL4_CONVERSION	-3	3
GSE22886_NAIVE_BCELL_VS_MONOCYTE	-2.16182	3
GSE6269_HEALTHY_VS_STAPH_PNEUMO_INF_PBMC	-2.28633	3
GSE29618_MONOCYTE_VS_PDC	3	-2.00249
GSE24634_TEFF_VS_TCONV_DAY7_IN_CULTURE	-3	3
GSE24634_TREG_VS_TCONV_POST_DAY5_IL4_CONVERSION	-3	3
GSE29618_BCELL_VS_MDC_DAY7_FLU_VACCINE	-3	3
GSE24634_TEFF_VS_TCONV_DAY3_IN_CULTURE	-3	3
GSE22886_NAIVE_TCELL_VS_DC	-3	3
GSE22886_NAIVE_BCELL_VS_NEUTROPHIL	-3	3
GSE24634_TREG_VS_TCONV_POST_DAY3_IL4_CONVERSION	-3	3
GSE22886_NAIVE_CD4_TCELL_VS_DC	-3	3
GSE24634_TREG_VS_TCONV_POST_DAY7_IL4_CONVERSION	-3	3
GSE10325_CD4_TCELL_VS_MYELOID	-3	3
GSE6269_HEALTHY_VS_FLU_INF_PBMC	-3	3
GSE3982_DC_VS_TH1	3	-3
GSE29618_BCELL_VS_MDC	-2.33691	3
GSE14000_UNSTIM_VS_4H_LPS_DC_TRANSLATED_RNA	-3	3
GSE24634_IL4_VS_CTRL_TREATED_NAIVE_CD4_TCELL_DAY10	-3	3
GSE22886_NAIVE_CD8_TCELL_VS_DC	-3	3
GSE11057_NAIVE_CD4_VS_PBMC_CD4_TCELL	-2.53551	3
GSE3982_DC_VS_BCELL	3	-3
GSE11057_PBMC_VS_MEM_CD4_TCELL	3	-3
GSE3920_UNTREATED_VS_IFNA_TREATED_ENDOTHELIAL_CELL	3	-2.52947
GSE11057_CD4_CENT_MEM_VS_PBMC	-2.22735	3
GSE6259_33D1_POS_DC_VS_CD4_TCELL	-3	3
GSE3982_DC_VS_TH2	3	-3
GSE3982_NEUTROPHIL_VS_CENT_MEMORY_CD4_TCELL	3	-2.23539
GSE22886_NAIVE_BCELL_VS_DC	-2.61991	3
GSE15767_MED_VS_SCS_MAC_LN	3	-2.27206
GSE22886_NAIVE_CD8_TCELL_VS_NEUTROPHIL	-3	3
GSE3982_DC_VS_EFF_MEMORY_CD4_TCELL	3	-2.34546
GSE3982_DC_VS_NKCELL	3	-3
GOLDRATH_NAIVE_VS_MEMORY_CD8_TCELL	-2.17584	3
GSE6259_FLT3L_INDUCED_33D1_POS_DC_VS_CD4_TCELL	3	-3
GSE4984_UNTREATED_VS_GALECTIN1_TREATED_DC	3	-3
GSE3982_NEUTROPHIL_VS_BCELL	3	-3
GSE24634_IL4_VS_CTRL_TREATED_NAIVE_CD4_TCELL_DAY7	-3	3
GSE39820_CTRL_VS_TGFBETA1_IL6_CD4_TCELL	-2.22135	3
GSE13484_UNSTIM_VS_YF17D_VACCINE_STIM_PBMC	-2.76835	3
GSE12845_PRE_GC_VS_DARKZONE_GC_TONSIL_BCELL	3	-2.02901
GSE12845_IGD_NEG_BLOOD_VS_DARKZONE_GC_TONSIL_BCELL	3	-3
GSE3982_EOSINOPHIL_VS_BCELL	3	-3
GSE21670_UNTREATED_VS_IL6_TREATED_STAT3_KO_CD4_TCELL	3	-3
GSE4748_CYANOBACTERIUM_LPSLIKE_VS_LPS_AND_CYANOBACTERIUM_LPSLIKE_STIM_DC_3H	-3	3
GSE34205_HEALTHY_VS_FLU_INF_INFANT_PBMC	-2.73243	3
GSE22886_IGM_MEMORY_BCELL_VS_BM_PLASMA_CELL	-3	3
GSE29618_BCELL_VS_PDC_DAY7_FLU_VACCINE	-3	3
GSE7852_TREG_VS_TCONV_FAT	3	-3
GSE22886_IGG_IGA_MEMORY_BCELL_VS_BM_PLASMA_CELL	-3	3
GSE29617_DAY3_VS_DAY7_TIV_FLU_VACCINE_PBMC_2008	3	-2.37121
GSE3982_MAST_CELL_VS_TH2	3	-3
GSE2405_0H_VS_1.5H_A_PHAGOCYTOPHILUM_STIM_NEUTROPHIL	3	-2.72342
GSE25085_FETAL_LIVER_VS_FETAL_BM_SP4_THYMIC_IMPLANT	-2.59527	3
GSE22886_NAIVE_CD4_TCELL_VS_NEUTROPHIL	-3	3
GSE7831_CPG_VS_INFLUENZA_STIM_PDC_1H	-2.98702	3
GSE3982_NEUTROPHIL_VS_EFF_MEMORY_CD4_TCELL	3	-2.83265
GSE6259_33D1_POS_DC_VS_BCELL	3	-3
KAECH_NAIVE_VS_DAY15_EFF_CD8_TCELL	-2.3665	3
GSE36888_UNTREATED_VS_IL2_TREATED_STAT5_AB_KNOCKIN_TCELL_2H	3	-3
GSE2770_UNTREATED_VS_IL4_TREATED_ACT_CD4_TCELL_48H	3	-3
GSE18791_CTRL_VS_NEWCASTLE_VIRUS_DC_4H	-3	3
GSE39916_B_CELL_SPLEEN_VS_PLASMA_CELL_BONE_MARROW	-2.12693	3
GSE7852_THYMUS_VS_FAT_TREG	-3	3
GSE3982_MAC_VS_BCELL	3	-2.19478
GSE26928_NAIVE_VS_EFF_MEMORY_CD4_TCELL	-2.0574	3
GSE22313_HEALTHY_VS_SLE_MOUSE_CD4_TCELL	3	-3
GSE23502_BM_VS_COLON_TUMOR_MYELOID_DERIVED_SUPPRESSOR_CELL	3	-3
GSE3982_MAC_VS_TH1	3	-3
GSE2706_UNSTIM_VS_2H_R848_DC	-2.21802	3
GSE21927_SPLEEN_C57BL6_VS_4T1_TUMOR_BALBC_MONOCYTES	-3	3
GSE19923_WT_VS_HEB_AND_E2A_KO_DP_THYMOCYTE	-2.34866	3
GSE41867_DAY6_EFFECTOR_VS_DAY30_EXHAUSTED_CD8_TCELL_LCMV_CLONE13	3	-2.04105
GSE22589_HEALTHY_VS_HIV_INFECTED_DC	-2.34514	3
GSE9878_CTRL_VS_EBF_TRANSDUCED_PAX5_KO_PRO_BCELL	3	-3
GSE7852_LN_VS_FAT_TCONV	-2.62811	3
GSE3982_MAC_VS_TH2	3	-3
GSE1460_INTRATHYMIC_T_PROGENITOR_VS_THYMIC_STROMAL_CELL	-2.65726	3
GSE30962_PRIMARY_VS_SECONDARY_CHRONIC_LCMV_INF_CD8_TCELL	-3	3
GSE12366_GC_BCELL_VS_PLASMA_CELL	-3	3
GSE7852_THYMUS_VS_FAT_TCONV	-2.97605	3
GSE3982_NEUTROPHIL_VS_BASOPHIL	3	-2.55371
GSE39820_CTRL_VS_TGFBETA3_IL6_CD4_TCELL	-3	3
GSE40273_EOS_KO_VS_WT_TREG	3	-2.4561
GSE29618_BCELL_VS_PDC	-2.0902	3
GSE3982_MAST_CELL_VS_MAC	-2.19337	3
GSE17186_BLOOD_VS_CORD_BLOOD_CD21LOW_TRANSITIONAL_BCELL	-2.02405	3
GSE17322_CD103_POS_VS_CD11B_HIGH_LUNG_DC	3	-2.7294
GSE22611_NOD2_TRANSDUCED_VS_CTRL_HEK293T_STIMULATED_WITH_MDP_2H	3	-2.03661
GSE3565_CTRL_VS_LPS_INJECTED_SPLENOCYTES	3	-3
GSE5542_IFNG_VS_IFNA_TREATED_EPITHELIAL_CELLS_24H	-3	3
GSE9650_NAIVE_VS_EFF_CD8_TCELL	-2.30219	3
GSE13946_CTRL_VS_DSS_COLITIS_GD_TCELL_FROM_COLON	3	-3
GSE21546_UNSTIM_VS_ANTI_CD3_STIM_DP_THYMOCYTES	3	-3
GSE24574_NAIVE_VS_TCONV_CD4_TCELL	3	-2.24013
GSE22886_NAIVE_TCELL_VS_NEUTROPHIL	-3	3
GSE3982_NEUTROPHIL_VS_NKCELL	3	-2.39405
GSE40666_WT_VS_STAT1_KO_CD8_TCELL	-2.73376	3
GSE17721_LPS_VS_PAM3CSK4_1H_BMDC	-2.35457	3
GSE7852_LN_VS_FAT_TREG	-3	3
GSE3565_CTRL_VS_LPS_INJECTED_DUSP1_KO_SPLENOCYTES	3	-3
GSE15930_NAIVE_VS_48H_IN_VITRO_STIM_CD8_TCELL	3	-3
GSE40274_CTRL_VS_FOXP3_AND_XBP1_TRANSDUCED_ACTIVATED_CD4_TCELL	-2.3453	3
GSE3565_DUSP1_VS_WT_SPLENOCYTES_POST_LPS_INJECTION	-3	3
GSE17974_0H_VS_24H_IN_VITRO_ACT_CD4_TCELL	3	-3
GSE360_L_MAJOR_VS_T_GONDII_MAC	3	-2.93768
GSE17974_CTRL_VS_ACT_IL4_AND_ANTI_IL12_12H_CD4_TCELL	3	-2.17135
GSE9239_CTRL_VS_TNF_INHIBITOR_TREATED_DC	3	-3
GSE3565_DUSP1_VS_WT_SPLENOCYTES	3	-3
GSE15330_LYMPHOID_MULTIPOTENT_VS_GRANULOCYTE_MONOCYTE_PROGENITOR_IKAROS_KO	-2.29838	3
GSE41978_KLRG1_HIGH_VS_LOW_EFFECTOR_CD8_TCELL	3	-3
GSE46606_UNSTIM_VS_CD40L_IL2_IL5_DAY3_STIMULATED_BCELL	3	-2.62859
GSE23502_WT_VS_HDC_KO_MYELOID_DERIVED_SUPPRESSOR_CELL_BM	-3	3
GSE27786_BCELL_VS_NKCELL	-3	3
GSE2405_0H_VS_24H_A_PHAGOCYTOPHILUM_STIM_NEUTROPHIL	-3	3
GSE17721_CTRL_VS_POLYIC_4H_BMDC	-2.83986	3
GSE22432_MULTIPOTENT_PROGENITOR_VS_PDC	3	-3
GSE20754_WT_VS_TCF1_KO_MEMORY_CD8_TCELL	2.97695	-3
GSE22432_CONVENTIONAL_CDC_VS_PLASMACYTOID_PDC	-3	2.96834
GSE21546_ELK1_KO_VS_SAP1A_KO_AND_ELK1_KO_DP_THYMOCYTES	2.9388	-3
GSE27786_CD8_TCELL_VS_MONO_MAC	-3	2.93523
GSE22886_NAIVE_TCELL_VS_NKCELL	-2.3114	2.91103
GSE27786_CD4_TCELL_VS_NKCELL	-3	2.90848
GSE37301_MULTIPOTENT_PROGENITOR_VS_LYMPHOID_PRIMED_MPP	-3	2.88561
GSE3982_MAC_VS_CENT_MEMORY_CD4_TCELL	2.87291	-2.68754
GSE19941_IL10_KO_VS_IL10_KO_AND_NFKBP50_KO_LPS_AND_IL10_STIM_MACROPHAGE	2.8593	-2.6218
GSE6259_FLT3L_INDUCED_DEC205_POS_DC_VS_BCELL	2.84718	-3
GSE9509_LPS_VS_LPS_AND_IL10_STIM_IL10_KO_MACROPHAGE_20MIN	2.83965	-2.11333
GSE12366_PLASMA_CELL_VS_MEMORY_BCELL	2.80792	-3
GSE27786_CD8_TCELL_VS_NKCELL	-3	2.7987
GSE2770_UNTREATED_VS_IL4_TREATED_ACT_CD4_TCELL_6H	2.78784	-2.47638
GSE5589_WT_VS_IL6_KO_LPS_AND_IL10_STIM_MACROPHAGE_45MIN	-3	2.76604
GSE41867_DAY6_VS_DAY8_LCMV_CLONE13_EFFECTOR_CD8_TCELL	2.74132	-2.20109
GSE39556_CD8A_DC_VS_NK_CELL_MOUSE_3H_POST_POLYIC_INJ	-3	2.68815
GSE34156_UNTREATED_VS_24H_TLR1_TLR2_LIGAND_TREATED_MONOCYTE	2.65083	-3
GSE11057_EFF_MEM_VS_CENT_MEM_CD4_TCELL	2.64955	-3
GSE15330_WT_VS_IKAROS_KO_GRANULOCYTE_MONOCYTE_PROGENITOR	-2.19225	2.63434
GSE7400_CTRL_VS_CSF3_IN_VIVO_TREATED_PBMC	-3	2.62978
GSE3982_MAST_CELL_VS_NEUTROPHIL	-2.36661	2.60153
GSE15330_LYMPHOID_MULTIPOTENT_VS_MEGAKARYOCYTE_ERYTHROID_PROGENITOR_IKAROS_KO	-3	2.56586
GSE35825_IFNA_VS_IFNG_STIM_MACROPHAGE	2.45474	-2.19231
GSE1925_CTRL_VS_IFNG_PRIMED_MACROPHAGE_3H_IFNG_STIM	-3	2.43412
GSE39820_CTRL_VS_IL1B_IL6_IL23A_CD4_TCELL	-2.41494	2.40251
GSE27859_DC_VS_CD11C_INT_F480_INT_DC	2.38007	-3
GSE21063_WT_VS_NFATC1_KO_BCELL	2.3794	-3
GSE41867_DAY15_EFFECTOR_VS_DAY30_EXHAUSTED_CD8_TCELL_LCMV_CLONE13	2.37137	-2.25145
GSE37534_UNTREATED_VS_GW1929_TREATED_CD4_TCELL_PPARG1_AND_FOXP3_TRASDUCED	2.33105	-2.33825
GSE22033_UNTREATED_VS_ROSIGLITAZONE_TREATED_MEF	-2.51523	2.33064
GSE3982_NKCELL_VS_TH2	2.30592	-3
GSE24026_PD1_LIGATION_VS_CTRL_IN_ACT_TCELL_LINE	2.21279	-3
GSE23568_ID3_KO_VS_WT_CD8_TCELL	-2.47365	2.20886
GSE3982_NEUTROPHIL_VS_TH2	2.20133	-3
GSE27092_WT_VS_HDAC7_PHOSPHO_DEFICIENT_CD8_TCELL	2.175	-2.36942
GSE5099_UNSTIM_VS_MCSF_TREATED_MONOCYTE_DAY7	-3	2.15605
GSE24726_WT_VS_E2-2_KO_PDC_DAY6_POST_DELETION	-3	2.15588
GSE40274_FOXP3_VS_FOXP3_AND_EOS_TRANSDUCED_ACTIVATED_CD4_TCELL	2.14762	-3
GSE39556_UNTREATED_VS_3H_POLYIC_INJ_MOUSE_NK_CELL	-3	2.12216
GSE3982_EOSINOPHIL_VS_TH2	2.12167	-2.71043
GSE22432_MULTIPOTENT_VS_COMMON_DC_PROGENITOR	-3	2.11379
GSE14769_UNSTIM_VS_240MIN_LPS_BMDM	-3	2.10725
GSE19941_UNSTIM_VS_LPS_AND_IL10_STIM_IL10_KO_MACROPHAGE	2.08893	-2.17237
GSE12845_NAIVE_VS_DARKZONE_GC_TONSIL_BCELL	2.08683	-2.9429
GSE40666_WT_VS_STAT1_KO_CD8_TCELL_WITH_IFNA_STIM_90MIN	2.07139	-3
GSE30962_PRIMARY_VS_SECONDARY_ACUTE_LCMV_INF_CD8_TCELL	-3	2.02775
GSE18893_CTRL_VS_TNF_TREATED_TCONV_24H	-2.19071	2.01157
