# Supplementary material for: Dissecting clinical outcome of porcine circovirus type 2 with in vivo derived transcriptomic signatures of host tissue responses
Source: BMC Genomics. 2018 Nov 20;19:831. doi: 10.1186/s12864-018-5217-5 (PMC6247532; doi:10.1186/s12864-018-5217-5)
Supplement: Supplementary file 12 — PorSignDB annotation source file. (XLSX 25 kb) [file 12864_2018_5217_MOESM12_ESM.xlsx]

## Sheet: Sheet1
Additional file 12: PorSignDB annotation source file
Gene set	Brief description	Sample status	Tissue	Biological theme	PMID (Source publication)
GSE7313_SALMONELLA_TYPHIMURIUM_INFECTED_VS_UNINFECTED_24HPI_MESENTERIAL_LYMPH_NODE_UP	Genes upregulated in mesenteric lymph nodes of pigs experimentally infected with Salmonella Typhimurium 24 h after the inoculation versus those of uninfected pigs.	in vivo	lymph node	microbiology	17499962
GSE7313_SALMONELLA_TYPHIMURIUM_INFECTED_VS_UNINFECTED_24HPI_MESENTERIAL_LYMPH_NODE_DN	Genes downregulated in mesenteric lymph nodes of pigs experimentally infected with Salmonella Typhimurium 24 h after the inoculation versus those of uninfected pigs.	in vivo	lymph node	microbiology	17499962
GSE7313_SALMONELLA_TYPHIMURIUM_INFECTED_VS_UNINFECTED_48HPI_MESENTERIAL_LYMPH_NODE_UP	Genes upregulated in mesenteric lymph nodes of pigs experimentally infected with Salmonella Typhimurium 48 h after the inoculation versus those of uninfected pigs.	in vivo	lymph node	microbiology	17499962
GSE7313_SALMONELLA_TYPHIMURIUM_INFECTED_VS_UNINFECTED_48HPI_MESENTERIAL_LYMPH_NODE_DN	Genes downregulated in mesenteric lymph nodes of pigs experimentally infected with Salmonella Typhimurium 48 h after the inoculation versus those of uninfected pigs.	in vivo	lymph node	microbiology	17499962
GSE7313_SALMONELLA_TYPHIMURIUM_INFECTED_VS_UNINFECTED_21DPI_MESENTERIAL_LYMPH_NODE_UP	Genes upregulated in mesenteric lymph nodes of pigs experimentally infected with Salmonella Typhimurium 21 days after the inoculation versus those of uninfected pigs.	in vivo	lymph node	microbiology	17499962
GSE7313_SALMONELLA_TYPHIMURIUM_INFECTED_VS_UNINFECTED_21DPI_MESENTERIAL_LYMPH_NODE_DN	Genes downregulated in mesenteric lymph nodes of pigs experimentally infected with Salmonella Typhimurium 21 days after the inoculation versus those of uninfected pigs.	in vivo	lymph node	microbiology	17499962
GSE7314_SALMONELLA_CHOLERAESUIS_INFECTED_VS_UNINFECTED_48HPI_MESENTERIAL_LYMPH_NODE_UP	Genes upregulated in mesenteric lymph nodes of pigs experimentally infected with Salmonella Choleraesuis 48 h after the inoculation versus those of uninfected pigs.	in vivo	lymph node	microbiology	18811943
GSE7314_SALMONELLA_CHOLERAESUIS_INFECTED_VS_UNINFECTED_48HPI_MESENTERIAL_LYMPH_NODE_DN	Genes downregulated in mesenteric lymph nodes of pigs experimentally infected with Salmonella Choleraesuis 48 h after the inoculation versus those of uninfected pigs.	in vivo	lymph node	microbiology	18811943
GSE7314_SALMONELLA_CHOLERAESUIS_INFECTED_VS_UNINFECTED_21DPI_MESENTERIAL_LYMPH_NODE_UP	Genes upregulated in mesenteric lymph nodes of pigs experimentally infected with Salmonella Choleraesuis 21 days after the inoculation versus those of uninfected pigs.	in vivo	lymph node	microbiology	18811943
GSE7314_SALMONELLA_CHOLERAESUIS_INFECTED_VS_UNINFECTED_21DPI_MESENTERIAL_LYMPH_NODE_DN	Genes downregulated in mesenteric lymph nodes of pigs experimentally infected with Salmonella Choleraesuis 21 days after the inoculation versus those of uninfected pigs.	in vivo	lymph node	microbiology	18811943
GSE8974_YOUNG_VS_SENESCENT_ENDOTHELIAL_CELLS_UP	Genes upregulated in comparison of young (passage1) versus senescent (passage 4) primary porcine coronary artery endothelial cells.	ex vivo	vascular tissue	cardiovascular system	20016203
GSE8974_YOUNG_VS_SENESCENT_ENDOTHELIAL_CELLS_DN	Genes downregulated in comparison of young (passage1) versus senescent (passage 4) primary porcine coronary artery endothelial cells.	ex vivo	vascular tissue	cardiovascular system	20016203
GSE12705_SPHERICAL_VS_TUBULAR_EMBRYONIC_TROPHOBLAST_ELONGATION_UP	Genes upregulated in comparison of spherical embryos (day11, 8-10mm) with tubular embryos (day 11-12, 10-80mm) during porcine conceptus trophoblastic elongation.	in vivo	embryonic tissue	reproductive biology or embryology	19033546
GSE12705_SPHERICAL_VS_TUBULAR_EMBRYONIC_TROPHOBLAST_ELONGATION_DN	Genes downregulated in comparison of spherical embryos (day11, 8-10mm) with tubular embryos (day 11-12, 10-80mm) during porcine conceptus trophoblastic elongation.	in vivo	embryonic tissue	reproductive biology or embryology	19033546
GSE12705_TUBULAR_VS_EARLY_FILAMENTOUS_EMBRYONIC_TROPHOBLAST_ELONGATION_UP	Genes upregulated in comparison of tubular embryo (day 11-12, 10-80mm) with early filamentous embryo (day12, >100mm) during porcine conceptus trophoblastic elongation.	in vivo	embryonic tissue	reproductive biology or embryology	19033546
GSE12705_TUBULAR_VS_EARLY_FILAMENTOUS_EMBRYONIC_TROPHOBLAST_ELONGATION_DN	Genes downregulated in comparison of tubular embryo (day 11-12, 10-80mm) with early filamentous embryo (day12, >100mm) during porcine conceptus trophoblastic elongation.	in vivo	embryonic tissue	reproductive biology or embryology	19033546
GSE12705_EARLY_FILAMENTOUS_VS_LATE_FILAMENTOUS_EMBRYONIC_TROPHOBLAST_ELONGATION_UP	Genes upregulated in comparison of early filamentous embryo (day 12, >100 mm) with late filamentous embryo (day14, >100mm) during porcine conceptus trophoblastic elongation.	in vivo	embryonic tissue	reproductive biology or embryology	19033546
GSE12705_EARLY_FILAMENTOUS_VS_LATE_FILAMENTOUS_EMBRYONIC_TROPHOBLAST_ELONGATION_DN	Genes downregulated in comparison of early filamentous embryo (day 12, >100 mm) with late filamentous embryo (day14, >100mm) during porcine conceptus trophoblastic elongation.	in vivo	embryonic tissue	reproductive biology or embryology	19033546
GSE13528_AD_LIB_VS_FASTED_MC4R_D298_LIVER_UP	Genes upregulated in liver tissue of ad libitum fed gilts compared to fasted gilts. All gilts have the D298 'wild type' variant of the melacortin 4 receptor (MC4R).	in vivo	liver tissue	gastroenterology	19366786
GSE13528_AD_LIB_VS_FASTED_MC4R_D298_LIVER_DN	Genes downregulated in liver tissue of ad libitum fed gilts compared to fasted gilts. All gilts have the D298 'wild type' variant of the melacortin 4 receptor (MC4R).	in vivo	liver tissue	gastroenterology	19366786
GSE13528_AD_LIB_VS_FASTED_MC4R_N298_LIVER_UP	Genes upregulated in liver tissue of ad libitum fed gilts compared to fasted gilts. All gilts have the N298 'missense' variant of the melacortin 4 receptor (MC4R).	in vivo	liver tissue	gastroenterology	19366786
GSE13528_AD_LIB_VS_FASTED_MC4R_N298_LIVER_DN	Genes downregulated in liver tissue of ad libitum fed gilts compared to fasted gilts. All gilts have the N298 'missense' variant of the melacortin 4 receptor (MC4R).	in vivo	liver tissue	gastroenterology	19366786
GSE13528_MC4R_D298_VS_MC4R_N298_AD_LIB_LIVER_UP	Genes upregulated in liver tissue of ad libitum fed gilts with the D298 'wild type' variant of the melanocortin 4 receptor (MC4R) compared to gilts with the N298 'missense variant' of MC4R.	in vivo	liver tissue	gastroenterology	19366786
GSE13528_MC4R_D298_VS_MC4R_N298_AD_LIB_LIVER_DN	Genes downregulated in liver tissue of ad libitum fed gilts with the D298 'wild type' variant of the melanocortin 4 receptor (MC4R) compared to gilts with the N298 'missense variant' of MC4R.	in vivo	liver tissue	gastroenterology	19366786
GSE13528_AD_LIB_VS_FASTED_MC4R_D298_ADIPOSE_TISSUE_UP	Genes upregulated in adipose tissue of ad libitum fed gilts compared to fasted gilts. All gilts have the D298 'wild type' variant of the melacortin 4 receptor (MC4R).	in vivo	adipose tissue	gastroenterology	19366786
GSE13528_AD_LIB_VS_FASTED_MC4R_D298_ADIPOSE_TISSUE_DN	Genes downregulated in adipose tissue of ad libitum fed gilts compared to fasted gilts. All gilts have the D298 'wild type' variant of the melacortin 4 receptor (MC4R).	in vivo	adipose tissue	gastroenterology	19366786
GSE13528_AD_LIB_VS_FASTED_MC4R_N298_ADIPOSE_TISSUE_UP	Genes upregulated in adipose tissue of ad libitum fed gilts compared to fasted gilts. All gilts have the N298 'missense' variant of the melacortin 4 receptor (MC4R).	in vivo	adipose tissue	gastroenterology	19366786
GSE13528_AD_LIB_VS_FASTED_MC4R_N298_ADIPOSE_TISSUE_DN	Genes downregulated in adipose tissue of ad libitum fed gilts compared to fasted gilts. All gilts have the N298 'missense' variant of the melacortin 4 receptor (MC4R).	in vivo	adipose tissue	gastroenterology	19366786
GSE13528_MC4R_D298_VS_MC4R_N298_FASTED_ADIPOSE_TISSUE_UP	Genes upregulated in adipose tissue of fasted gilts with the D298 'wild type' variant of the melanocortin 4 receptor (MC4R) compared to gilts with the N298 'missense variant' of MC4R.	in vivo	adipose tissue	gastroenterology	19366786
GSE13528_MC4R_D298_VS_MC4R_N298_FASTED_ADIPOSE_TISSUE_DN	Genes downregulated in adipose tissue of fasted gilts with the D298 'wild type' variant of the melanocortin 4 receptor (MC4R) compared to gilts with the N298 'missense variant' of MC4R.	in vivo	adipose tissue	gastroenterology	19366786
GSE14643_STEM-CELL_TREATED_VS_CTRL_MYOCARDIAL_INFARCTION_UP	Genes upregulated in comparison of stem-cell injected (STEM CELL TREATED) versus saline-injected (CTRL) myocardial tissue 4 months after treatment of experimentally induced myocardial infarction.	in vivo	heart tissue	cardiovascular system	20173039
GSE14643_STEM-CELL_TREATED_VS_CTRL_MYOCARDIAL_INFARCTION_DN	Genes downregulated in comparison of stem-cell injected (STEM CELL TREATED) versus saline-injected (CTRL) myocardial tissue 4 months after treatment of experimentally induced myocardial infarction.	in vivo	heart tissue	cardiovascular system	20173039
GSE14758_SUBCLINICAL_PCV2_VS_UNINFECTED_MEDIASTINAL_LYMPH_NODE_29DPI_UP	Genes upregulated in mediastinal lymph nodes of experimentally PCV2-infected pigs at 29 days post infection compared with those of uninfected pigs.	in vivo	lymph node	microbiology	19825344
GSE14758_SUBCLINICAL_PCV2_VS_UNINFECTED_MEDIASTINAL_LYMPH_NODE_29DPI_DN	Genes downregulated in mediastinal lymph nodes of experimentally PCV2-infected pigs at 29 days post infection compared with those of uninfected pigs.	in vivo	lymph node	microbiology	19825344
GSE14790_SUBCLINICAL_PCV2_VS_UNINFECTED_BLOOD_7DPI_UP	Genes upregulated in the blood of experimentally PCV2-infected pigs at 29 days post infection compared with those of uninfected pigs.	in vivo	blood/PBMCs	microbiology	19825344
GSE14790_SUBCLINICAL_PCV2_VS_UNINFECTED_BLOOD_7DPI_DN	Genes downregulated in the blood of experimentally PCV2-infected pigs at 29 days post infection compared with those of uninfected pigs.	in vivo	blood/PBMCs	microbiology	19825344
GSE14790_SUBCLINICAL_PCV2_VS_UNINFECTED_BLOOD_21DPI_UP	Genes upregulated in the blood of experimentally PCV2-infected pigs at 21 days post infection compared with those of uninfected pigs.	in vivo	blood/PBMCs	microbiology	19825344
GSE14790_SUBCLINICAL_PCV2_VS_UNINFECTED_BLOOD_21DPI_DN	Genes downregulated in the blood of experimentally PCV2-infected pigs at 21 days post infection compared with those of uninfected pigs.	in vivo	blood/PBMCs	microbiology	19825344
GSE15211_NORMOTENSIVE_VS_HYPERTENSIVE_AORTIC_VALVE_INTERSTITIAL_CELLS_UP	Genes upregulated in comparison of aortic valve interstitial cells undergoing cyclical normotensive pressure (0-80mm Hg) versus hypertensive (0-120mmHg) pressure.	ex vivo	heart tissue	cardiovascular system	21876831
GSE15211_NORMOTENSIVE_VS_HYPERTENSIVE_AORTIC_VALVE_INTERSTITIAL_CELLS_DN	Genes downregulated in comparison of aortic valve interstitial cells undergoing cyclical normotensive pressure (0-80mm Hg) versus hypertensive (0-120mmHg) pressure.	ex vivo	heart tissue	cardiovascular system	21876831
GSE15256_ANTIBIOTIC-TREATED_ISOLATOR-HOUSED_VS_INDOOR-HOUSED_NEONATAL_JEJUNUM_UP	Genes upregulated in comparison of jejunal tissue of isolator-housed antibiotic cocktail-treated 5-day old piglets (mimicking high-hygiene lifestyle) with that of indoor-housed piglets (mimicking urban lifestyle).	in vivo	intestinal tissue	gastroenterology	19930542
GSE15256_ANTIBIOTIC-TREATED_ISOLATOR-HOUSED_VS_INDOOR-HOUSED_NEONATAL_JEJUNUM_DN	Genes downregulated in comparison of jejunal tissue of isolator-housed antibiotic cocktail-treated 5-day old piglets (mimicking high hygiene lifestyle) with that of indoor-housed piglets (mimicking urban lifestyle).	in vivo	intestinal tissue	gastroenterology	19930542
GSE15256_ANTIBIOTIC-TREATED_ISOLATOR-HOUSED_VS_INDOOR-HOUSED_WEANING-AGE_JEJUNUM_UP	Genes upregulated in comparison of jejunal tissue of isolator-housed antibiotic cocktail-treated 28-day old piglets (mimicking high hygiene lifestyle) with that of indoor-housed piglets (mimicking urban lifestyle).	in vivo	intestinal tissue	gastroenterology	19930542
GSE15256_ANTIBIOTIC-TREATED_ISOLATOR-HOUSED_VS_INDOOR-HOUSED_WEANING-AGE_JEJUNUM_DN	Genes downregulated in comparison of jejunal tissue of isolator-housed antibiotic cocktail-treated 28-day old piglets (mimicking high gygiene lifestyle) with that of indoor-housed piglets (mimicking urban lifestyle).	in vivo	intestinal tissue	gastroenterology	19930542
GSE15256_ANTIBIOTIC-TREATED_ISOLATOR-HOUSED_VS_OUTDOOR-HOUSED_WEANING-AGE_JEJUNUM_UP	Genes upregulated in comparison of jejunal tissue of isolator-housed antibiotic cocktail-treated 28-day old piglets (mimicking high hygiene lifestyle) with that of outdoor-housed piglets (mimicking rural lifestyle).	in vivo	intestinal tissue	gastroenterology	19930542
GSE15256_ANTIBIOTIC-TREATED_ISOLATOR-HOUSED_VS_OUTDOOR-HOUSED_WEANING-AGE_JEJUNUM_DN	Genes downregulated in comparison of jejunal tissue of isolator-housed antibiotic cocktail-treated 28-day old piglets (mimicking high gygiene lifestyle) with that of outdoor-housed piglets (mimicking rural lifestyle).	in vivo	intestinal tissue	gastroenterology	19930542
GSE15256_ANTIBIOTIC-TREATED_ISOLATOR-HOUSED_VS_OUTDOOR-HOUSED_NEAR-MATURE_JEJUNUM_UP	Genes upregulated in comparison of jejunal tissue of isolator-housed antibiotic cocktail-treated 56-day old piglets (mimicking high hygiene lifestyle) with that of outdoor-housed piglets (mimicking rural lifestyle).	in vivo	intestinal tissue	gastroenterology	19930542
GSE15256_ANTIBIOTIC-TREATED_ISOLATOR-HOUSED_VS_OUTDOOR-HOUSED_NEAR-MATURE_JEJUNUM_DN	Genes downregulated in comparison of jejunal tissue of isolator-housed antibiotic cocktail-treated 56-day old piglets (mimicking high hygiene lifestyle) with that of outdoor-housed piglets (mimicking rural lifestyle).	in vivo	intestinal tissue	gastroenterology	19930542
GSE15472_INDUCED_PLURIPOTENT_STEM_CELLS_VS_FETAL_FIBROBLAST_CELLS_UP	Genes upregulated in induced pluripotent stem cells compared with progenitor fetal fibroblasts.	ex vivo	others	stem cell science	19541600
GSE15472_INDUCED_PLURIPOTENT_STEM_CELLS_VS_FETAL_FIBROBLAST_CELLS_DN	Genes downregulated in induced pluripotent stem cells compared with progenitor fetal fibroblasts.	ex vivo	others	stem cell science	19541600
GSE16348_D3_VS_D1_IMMOBILIZED_MUSCLE_UP	Genes upregulated in comparison of muscle tissue of pigs in intensive care unit (ICU) conditions on day 3 with that of day 1.	in vivo	muscle tissue	muscle development	19706692
GSE16348_D3_VS_D1_IMMOBILIZED_MUSCLE_DN	Genes downregulated in comparison of muscle tissue of pigs in intensive care unit (ICU) conditions on day 3 with that of day 1.	in vivo	muscle tissue	muscle development	19706692
GSE16348_D5_VS_D1_IMMOBILIZED_MUSCLE_UP	Genes upregulated in comparison of muscle tissue of pigs in intensive care unit (ICU) conditions on day 5 with that of day 1.	in vivo	muscle tissue	muscle development	19706692
GSE16348_D5_VS_D1_IMMOBILIZED_MUSCLE_DN	Genes downregulated in comparison of muscle tissue of pigs in intensive care unit (ICU) conditions on day 5 with that of day 1.	in vivo	muscle tissue	muscle development	19706692
GSE17264_MATURE_VS_DEDIFFERENTIATED_ADIPOCYTES_UP	Genes upregulated in comparison of mature adipocytes with dedifferentiated multipotent cells derived from mature adipocytes.	ex vivo	adipose tissue	reproductive biology or embryology	21419102
GSE17264_MATURE_VS_DEDIFFERENTIATED_ADIPOCYTES_DN	Genes downregulated in comparison of mature adipocytes with dedifferentiated multipotent cells derived from mature adipocytes.	ex vivo	adipose tissue	reproductive biology or embryology	21419102
GSE17492_BRUCELLA_SUIS-INFECTED_VS_UNINFECTED_SPLEEN_UP	Genes upregulated in comparison of spleen tissue from Brucella suis infected wild boar with that of uninfected wild boar .	in vivo	others	microbiology	21115167
GSE17492_BRUCELLA_SUIS-INFECTED_VS_UNINFECTED_SPLEEN_DN	Genes downregulated in comparison of spleen tissue from Brucella suis infected wild boar with that of uninfected wild boar .	in vivo	others	microbiology	21115167
GSE18343_PSEUDOPREGNANT_VS_ENDOCRINE_DISRUPTED_ENDOMETRIUM_D13_UP	Genes upregulated in comparison of estrogen-induced pseudopregnant endometrium with estrogen-disrupted endometrium of gilts at day 13.	in vivo	others	reproductive biology or embryology	22497863
GSE18343_PSEUDOPREGNANT_VS_ENDOCRINE_DISRUPTED_ENDOMETRIUM_D13_DN	Genes downregulated in comparison of estrogen-induced pseudopregnant endometrium with estrogen-disrupted endometrium of gilts at day 13.	in vivo	others	reproductive biology or embryology	22497863
GSE18359_AD_LIB_VS_CALORIE-RESTRICTED_HIGH_FEED_EFFICACY_LIVER_UP	Genes upregulated in comparison of liver tissue of gilts with low residual food intake (low RFI, which means high feed efficiency) fed ad libitum, with those fed with a calorie-restricted diet.	in vivo	liver tissue	gastroenterology	19939971
GSE18359_AD_LIB_VS_CALORIE-RESTRICTED_HIGH_FEED_EFFICACY_LIVER_DN	Genes downregulated in comparison of liver tissue of gilts with low residual food intake (low RFI, which means high feed efficiency) fed ad libitum, with those fed with a calorie-restricted diet.	in vivo	liver tissue	gastroenterology	19939971
GSE18359_AD_LIB_VS_CALORIE-RESTRICTED_LOW_FEED_EFFICACY_LIVER_UP	Genes upregulated in comparison of liver tissue of gilts with high residual food intake (high RFI, which means low feed efficiency) fed ad libitum, with those fed with a calorie-restricted diet.	in vivo	liver tissue	gastroenterology	19939971
GSE18359_AD_LIB_VS_CALORIE-RESTRICTED_LOW_FEED_EFFICACY_LIVER_DN	Genes downregulated in comparison of liver tissue of gilts with high residual food intake (high RFI, which means low feed efficiency) fed ad libitum, with those fed with a calorie-restricted diet.	in vivo	liver tissue	gastroenterology	19939971
GSE18359_AD_LIB_VS_CALORIE-RESTRICTED_HIGH_FEED_EFFICACY_ADIPOSE_TISSUE_UP	Genes upregulated in comparison of adipose tissue of gilts with low residual food intake (low RFI, which means high feed efficiency) fed ad libitum, with those fed with a calorie-restricted diet.	in vivo	adipose tissue	gastroenterology	19939971
GSE18359_AD_LIB_VS_CALORIE-RESTRICTED_HIGH_FEED_EFFICACY_ADIPOSE_TISSUE_DN	Genes downregulated in comparison of adipose tissue of gilts with low residual food intake (low RFI, which means high feed efficiency) fed ad libitum, with those fed with a calorie-restricted diet.	in vivo	adipose tissue	gastroenterology	19939971
GSE18359_AD_LIB_VS_CALORIE-RESTRICTED_LOW_FEED_EFFICACY_ADIPOSE_TISSUE_UP	Genes upregulated in comparison of adipose tissue of gilts with high residual food intake (high RFI, which means low feed efficiency) fed ad libitum, with those fed with a calorie-restricted diet.	in vivo	adipose tissue	gastroenterology	19939971
GSE18359_AD_LIB_VS_CALORIE-RESTRICTED_LOW_FEED_EFFICACY_ADIPOSE_TISSUE_DN	Genes downregulated in comparison of adipose tissue of gilts with high residual food intake (high RFI, which means low feed efficiency) fed ad libitum, with those fed with a calorie-restricted diet.	in vivo	adipose tissue	gastroenterology	19939971
GSE18359_HIGH_VS_LOW_FEED_EFFICACY_AD_LIB_ADIPOSE_TISSUE_UP	Genes upregulated in comparison of adipose tissue of ad libitum fed gilts with low residual food intake (low RFI, which means high feed efficiency), versus those with high residual food intake (high RFI, which means low feed efficiency).	in vivo	adipose tissue	gastroenterology	19939971
GSE18359_HIGH_VS_LOW_FEED_EFFICACY_AD_LIB_ADIPOSE_TISSUE_DN	Genes downregulated in comparison of adipose tissue of ad libitum fed gilts with low residual food intake (low RFI, which means high feed efficiency), versus those with high residual food intake (high RFI, which means low feed efficiency).	in vivo	adipose tissue	gastroenterology	19939971
GSE18467_LISSENCEPHALIC_VS_GYRENCEPHALIC_CEREBRAL_CORTEX_UP	Genes upregulated in comparison of lissencephalic brain tissue (embryonic day 60) with gyrencephalic brain tissue (embryonic day 80).	in vivo	brain tissue	reproductive biology or embryology	20444278
GSE18467_LISSENCEPHALIC_VS_GYRENCEPHALIC_CEREBRAL_CORTEX_DN	Genes downregulated in comparison of lissencephalic brain tissue (embryonic day 60) with gyrencephalic brain tissue (embryonic day 80).	in vivo	brain tissue	reproductive biology or embryology	20444278
GSE18641_PREGNANT_VS_NON-PREGNANT_ENDOMETRIUM_D14_UP	Genes upregulated in comparison of endometrium of pregnant sows at day 14 post insemination with that of non-pregnant sows.	in vivo	others	reproductive biology or embryology	20393170
GSE18641_PREGNANT_VS_NON-PREGNANT_ENDOMETRIUM_D14_DN	Genes downregulated in comparison of endometrium of pregnant sows at day 14 post insemination with that of non-pregnant sows.	in vivo	others	reproductive biology or embryology	20393170
GSE18854_D1_OF_DEDIFFERENTIATION_VS_D0_FOLLICULAR_GRANULOSA_CELLS_UP	Genes upregulated in comparison of primary follicular granulosa cells after one day of dedifferentiation with freshly harvested follicular granulosa cells.	ex vivo	others	reproductive biology or embryology	22839299
GSE18854_D1_OF_DEDIFFERENTIATION_VS_D0_FOLLICULAR_GRANULOSA_CELLS_DN	Genes downregulated in comparison of primary follicular granulosa cells after one day of dedifferentiation with freshly harvested follicular granulosa cells.	ex vivo	others	reproductive biology or embryology	22839299
GSE18854_D2_OF_DEDIFFERENTIATION_VS_D0_FOLLICULAR_GRANULOSA_CELLS_UP	Genes upregulated in comparison of primary follicular granulosa cells after two days of dedifferentiation with freshly harvested follicular granulosa cells.	ex vivo	others	reproductive biology or embryology	22839299
GSE18854_D2_OF_DEDIFFERENTIATION_VS_D0_FOLLICULAR_GRANULOSA_CELLS_DN	Genes downregulated in comparison of primary follicular granulosa cells after two days of dedifferentiation with freshly harvested follicular granulosa cells.	ex vivo	others	reproductive biology or embryology	22839299
GSE18854_D4_OF_DEDIFFERENTIATION_VS_D0_FOLLICULAR_GRANULOSA_CELLS_UP	Genes upregulated in comparison of primary follicular granulosa cells after four days of dedifferentiation with freshly harvested follicular granulosa cells.	ex vivo	others	reproductive biology or embryology	22839299
GSE18854_D4_OF_DEDIFFERENTIATION_VS_D0_FOLLICULAR_GRANULOSA_CELLS_DN	Genes downregulated in comparison of primary follicular granulosa cells after four days of dedifferentiation with freshly harvested follicular granulosa cells.	ex vivo	others	reproductive biology or embryology	22839299
GSE19083_PMWS_VS_HEALTHY_MEDIASTINAL_LYMPH_NODE_UP	Genes upregulated in comparison of lymph nodes of Porcine circovirus type 2 (PCV2)-induced post-weaning multisystemic wasting syndrome (PMWS)-affected pigs with healthy pigs.	in vivo	lymph node	microbiology	22366492
GSE19083_PMWS_VS_HEALTHY_MEDIASTINAL_LYMPH_NODE_DN	Genes downregulated in comparison of lymph nodes of Porcine circovirus type 2 (PCV2)-induced post-weaning multisystemic wasting syndrome (PMWS)-affected pigs with healthy pigs.	in vivo	lymph node	microbiology	22366492
GSE19275_HIGH_FATTENING_VS_LOW_FATTENING_MUSCLE_TISSUE_UP	Genes upregulated in comparison of muscle tissue (m. gluteus medius) of pigs with a higher carcass, plasma and muscle fat content versus those with a lower carcass, plasma and muscle fat content.	in vivo	muscle tissue	production parameters	20540717
GSE19275_HIGH_FATTENING_VS_LOW_FATTENING_MUSCLE_TISSUE_DN	Genes downregulated in comparison of muscle tissue (m. gluteus medius) of pigs with a higher carcass, plasma and muscle fat content versus those with a lower carcass, plasma and muscle fat content.	in vivo	muscle tissue	production parameters	20540717
GSE19975_WHITE_VS_RED_SKELETAL_MUSCLE_UP	Genes upregulated in comparison of m. longissimus dorsi-derived white skeletal muscle with m. soleus-derived red skeletal muscle.	in vivo	muscle tissue	production parameters	20617128
GSE19975_WHITE_VS_RED_SKELETAL_MUSCLE_DN	Genes downregulated in comparison of m. longissimus dorsi-derived white skeletal muscle with m. soleus-derived red skeletal muscle.	in vivo	muscle tissue	production parameters	20617128
GSE21043_ATHEROSCLEROSIS_SUSCEPTIBLE_VS_ATHEROSCLEROSIS_PROTECTED_ARTERY_13D_UP	Genes upregulated in comparison of femoral arteries (atherosclerosis-susceptible) versus brachial arteries (atherosclerotic disease-protected) of 13 day-old Rapacz pigs with familial hypercholesterolemia.	in vivo	vascular tissue	cardiovascular system	21505098 // 23822099
GSE21043_ATHEROSCLEROSIS_SUSCEPTIBLE_VS_ATHEROSCLEROSIS_PROTECTED_ARTERY_13D_DN	Genes downregulated in comparison of femoral arteries (atherosclerosis-susceptible) versus brachial arteries (atherosclerotic disease-protected) of 13 day-old Rapacz pigs with familial hypercholesterolemia.	in vivo	vascular tissue	cardiovascular system	21505098 // 23822099
GSE21043_ATHEROSCLEROSIS_SUSCEPTIBLE_VS_ATHEROSCLEROSIS_PROTECTED_ARTERY_9MONTHS_UP	Genes upregulated in comparison of femoral arteries (atherosclerosis-susceptible) versus brachial arteries (atherosclerotic disease-protected) of 9 month-old Rapacz pigs with familial hypercholesterolemia.	in vivo	vascular tissue	cardiovascular system	21505098 // 23822099
GSE21043_ATHEROSCLEROSIS_SUSCEPTIBLE_VS_ATHEROSCLEROSIS_PROTECTED_ARTERY_9MONTHS_DN	Genes downregulated in comparison of femoral arteries (atherosclerosis-susceptible) versus brachial arteries (atherosclerotic disease-protected) of 9 month-old Rapacz pigs with familial hypercholesterolemia.	in vivo	vascular tissue	cardiovascular system	21505098 // 23822099
GSE21043_ATHEROSCLEROSIS_SUSCEPTIBLE_VS_ATHEROSCLEROSIS_PROTECTED_ARTERY_2YRS_UP	Genes upregulated in comparison of femoral arteries (atherosclerosis-susceptible) versus brachial arteries (atherosclerotic disease-protected) of 2 year-old Rapacz pigs with familial hypercholesterolemia.	in vivo	vascular tissue	cardiovascular system	21505098 // 23822099
GSE21043_ATHEROSCLEROSIS_SUSCEPTIBLE_VS_ATHEROSCLEROSIS_PROTECTED_ARTERY_2YRS_DN	Genes downregulated in comparison of femoral arteries (atherosclerosis-susceptible) versus brachial arteries (atherosclerotic disease-protected) of 2 year-old Rapacz pigs with familial hypercholesterolemia.	in vivo	vascular tissue	cardiovascular system	21505098 // 23822099
GSE21071_CYSTIC_FIBROSIS_VS_HEALTHY_NEONATAL_BRONCHUS_UP	Genes upregulated in comparison of bronchus tissue of newborn piglets with a genetic defect (CFTR-/-) resulting in cystic fibrosis with that of healthy newborn piglets (12h after birth).	in vivo	airway tissue	respiratory disease	20427821
GSE21071_CYSTIC_FIBROSIS_VS_HEALTHY_NEONATAL_BRONCHUS_DN	Genes downregulated in comparison of bronchus tissue of newborn piglets with a genetic defect (CFTR-/-) resulting in cystic fibrosis with that of healthy newborn piglets (12h after birth).	in vivo	airway tissue	respiratory disease	20427821
GSE21071_CYSTIC_FIBROSIS_VS_HEALTHY_NEONATAL_LUNG_UP	Genes upregulated in comparison of distal lung tissue of newborn piglets with a genetic defect (CFTR-/-) resulting in cystic fibrosis with that of healthy newborn piglets (12h after birth).	in vivo	airway tissue	respiratory disease	20427821
GSE21071_CYSTIC_FIBROSIS_VS_HEALTHY_NEONATAL_LUNG_DN	Genes downregulated in comparison of distal lung tissue of newborn piglets with a genetic defect (CFTR-/-) resulting in cystic fibrosis with that of healthy newborn piglets (12h after birth).	in vivo	airway tissue	respiratory disease	20427821
GSE21096_ISCHEMIC_PRECONDITIONED_VS_CTRL_MYOCARDIAL_INFARCTION_UP	Genes upregulated in comparison of classical second window of ischemic preconditioning-treated (SWOP; two repetitive coronary occlusion episodes of 10 mins) versus untreated myocardial tissue.	in vivo	heart tissue	cardiovascular system	20581088
GSE21096_ISCHEMIC_PRECONDITIONED_VS_CTRL_MYOCARDIAL_INFARCTION_DN	Genes downregulated in comparison of classical second window of ischemic preconditioning-treated (SWOP; two repetitive coronary occlusion episodes of 10 mins) versus untreated myocardial tissue.	in vivo	heart tissue	cardiovascular system	20581088
GSE21096_REPETITIVE_CORONARY_OCCLUSION_VS_CTRL_MYOCARDIAL_INFARCTION_UP	Genes upregulated in comparison of repetitive coronary occlusion-treated (RCO; 12 episodes of 10 min coronary occlusion) versus untreated myocardial tissue.	in vivo	heart tissue	cardiovascular system	20581088
GSE21096_REPETITIVE_CORONARY_OCCLUSION_VS_CTRL_MYOCARDIAL_INFARCTION_DN	Genes downregulated in comparison of repetitive coronary occlusion-treated (RCO; 12 episodes of 10 min coronary occlusion) versus untreated myocardial tissue.	in vivo	heart tissue	cardiovascular system	20581088
GSE21096_REPETITIVE_CORONARY_STENOSIS_VS_CTRL_MYOCARDIAL_INFARCTION_UP	Genes upregulated in comparison of repetitive coronary stenosis-treated (RCS; 6 episodes of 90 min coronary stenosis) versus untreated myocardial tissue.	in vivo	heart tissue	cardiovascular system	20581088
GSE21096_REPETITIVE_CORONARY_STENOSIS_VS_CTRL_MYOCARDIAL_INFARCTION_DN	Genes downregulated in comparison of repetitive coronary stenosis-treated (RCS; 6 episodes of 90 min coronary stenosis) versus untreated myocardial tissue.	in vivo	heart tissue	cardiovascular system	20581088
GSE21096_ISCHEMIC_PRECONDITIONED_VS_REPETITIVE_CORONARY_OCCLUSION_MYOCARDIAL_INFARCTION_UP	Genes upregulated in comparison of classical second window of ischemic preconditioning-treated (SWOP; two repetitive coronary occlusion episodes of 10 mins) versus repetitive coronary occlusion-treated (RCO; 12 episodes of 10 min coronary occlusion) myocardial tissue.	in vivo	heart tissue	cardiovascular system	20581088
GSE21096_ISCHEMIC_PRECONDITIONED_VS_REPETITIVE_CORONARY_OCCLUSION_MYOCARDIAL_INFARCTION_DN	Genes downregulated in comparison of classical second window of ischemic preconditioning-treated (SWOP; two repetitive coronary occlusion episodes of 10 mins) versus repetitive coronary occlusion-treated (RCO; 12 episodes of 10 min coronary occlusion) myocardial tissue.	in vivo	heart tissue	cardiovascular system	20581088
GSE21096_ISCHEMIC_PRECONDITIONED_VS_REPETITIVE_CORONARY_STENOSIS_MYOCARDIAL_INFARCTION_UP	Genes upregulated in comparison of classical second window of ischemic preconditioning-treated (SWOP; two repetitive coronary occlusion episodes of 10 mins) versus repetitive coronary stenosis-treated (RCS; 6 episodes of 90 min coronary stenosis) myocardial tissue.	in vivo	heart tissue	cardiovascular system	20581088
GSE21096_ISCHEMIC_PRECONDITIONED_VS_REPETITIVE_CORONARY_STENOSIS_MYOCARDIAL_INFARCTION_DN	Genes downregulated in comparison of classical second window of ischemic preconditioning-treated (SWOP; two repetitive coronary occlusion episodes of 10 mins) versus repetitive coronary stenosis-treated (RCS; 6 episodes of 90 min coronary stenosis) myocardial tissue.	in vivo	heart tissue	cardiovascular system	20581088
GSE21383_HIGH_PROLIFICACY_VS_LOW_PROLIFICACY_OVARIAN_TISSUE_UP	Genes upregulated in comparison of ovarian tissue of sows at 30 days of pregnancy with high prolificacy (~many offspring) versus low prolificacy (~few offspring).	in vivo	others	reproductive biology or embryology	20926806
GSE21383_HIGH_PROLIFICACY_VS_LOW_PROLIFICACY_OVARIAN_TISSUE_DN	Genes downregulated in comparison of ovarian tissue of sows at 30 days of pregnancy with high prolificacy (~many offspring) versus low prolificacy (~few offspring).	in vivo	others	reproductive biology or embryology	20926806
GSE21663_CYCLICALLY-STRETCHED_VS_STATIC_AORTIC_VALVE_UP	Genes upregulated in comparison of untreated cyclically-streched aortic valves with untreated aortic valves held in static conditions.	ex vivo	heart tissue	cardiovascular system	21718840
GSE21663_CYCLICALLY-STRETCHED_VS_STATIC_AORTIC_VALVE_DN	Genes downregulated in comparison of untreated cyclically-streched aortic valves with untreated aortic valves held in static conditions.	ex vivo	heart tissue	cardiovascular system	21718840
GSE21663_5HT_AND_FLUOXETIN_TREATED_VS_UNTREATED_CYCLICALLY-STRETCHED_AORTIC_VALVE_UP	Genes upregulated in comparison of cyclically-streched aortic valves treated with serotonin and fluoxetine for 24 hours versus untreated cyclically-streched aortic valves.	ex vivo	heart tissue	cardiovascular system	21718840
GSE21663_5HT_AND_FLUOXETIN_TREATED_VS_UNTREATED_CYCLICALLY-STRETCHED_AORTIC_VALVE_DN	Genes downregulated in comparison of cyclically-streched aortic valves treated with serotonin and fluoxetine for 24 hours versus untreated cyclically-streched aortic valves.	ex vivo	heart tissue	cardiovascular system	21718840
GSE21663_CYCLICALLY-STRETCHED_VS_STATIC_5HT_AND_FLUOXETIN_TREATED_AORTIC_VALVE_UP	Genes upregulated in comparison of serotonin and fluoxetin-treated (24h treatment) cyclically-streched aortic valves with serotonin and fluoxetin-treated aortic valves (24h treatment) held in static conditions .	ex vivo	heart tissue	cardiovascular system	21718840
GSE21663_CYCLICALLY-STRETCHED_VS_STATIC_5HT_AND_FLUOXETIN_TREATED_AORTIC_VALVE_DN	Genes downregulated in comparison of serotonin and fluoxetin-treated (24h treatment) cyclically-streched aortic valves with serotonin and fluoxetin-treated aortic valves (24h treatment) held in static conditions .	ex vivo	heart tissue	cardiovascular system	21718840
GSE22165_30MIN_METHYLENE_BLUE-TREATED_VS_CTRL_20MIN_POST_CARDIAC_ARREST_CEREBRAL_CORTEX_UP	Genes upregulated in comparison of cerebral cortex after 20 minutes of cardiac arrest followed by 30 mins of methylene blue infusion, versus 30 mins of saline-infusion.	in vivo	brain tissue	cardiovascular system	20594294
GSE22165_30MIN_METHYLENE_BLUE-TREATED_VS_CTRL_20MIN_POST_CARDIAC_ARREST_CEREBRAL_CORTEX_DN	Genes downregulated in comparison of cerebral cortex after 20 minutes of cardiac arrest followed by 30 mins of methylene blue infusion, versus 30 mins of saline-infusion.	in vivo	brain tissue	cardiovascular system	20594294
GSE22487_D7_VS_D0_NEONATAL_SKELETAL_MUSCLE_UP	Genes upregulated in comparison of neonatal skeletal muscle (m. longissimus dorsi) at day 7 post partum with that at day 0 post partum.	in vivo	muscle tissue	muscle development	20975821
GSE22487_D7_VS_D0_NEONATAL_SKELETAL_MUSCLE_DN	Genes downregulated in comparison of neonatal skeletal muscle (m. longissimus dorsi) at day 7 post partum with that at day 0 post partum.	in vivo	muscle tissue	muscle development	20975821
GSE22487_D14_VS_D0_NEONATAL_SKELETAL_MUSCLE_UP	Genes upregulated in comparison of neonatal skeletal muscle (m. longissimus dorsi) at day 14 post partum with that at day 0 post partum.	in vivo	muscle tissue	muscle development	20975821
GSE22487_D14_VS_D0_NEONATAL_SKELETAL_MUSCLE_DN	Genes downregulated in comparison of neonatal skeletal muscle (m. longissimus dorsi) at day 14 post partum with that at day 0 post partum.	in vivo	muscle tissue	muscle development	20975821
GSE22487_D21_VS_D0_NEONATAL_SKELETAL_MUSCLE_UP	Genes upregulated in comparison of neonatal skeletal muscle (m. longissimus dorsi) at day 21 post partum with that at day 0 post partum.	in vivo	muscle tissue	muscle development	20975821
GSE22487_D21_VS_D0_NEONATAL_SKELETAL_MUSCLE_DN	Genes downregulated in comparison of neonatal skeletal muscle (m. longissimus dorsi) at day 21 post partum with that at day 0 post partum.	in vivo	muscle tissue	muscle development	20975821
GSE22596_D1_VS_D0_JEJUNUM_SALMONELLA_TYPHIMURIUM_INFECTION_UP	Genes upregulated in comparison of jejunum tissue at day 1 after Salmonella Typhimurium infection with that at day 0.	in vivo	intestinal tissue	microbiology	26738723
GSE22596_D1_VS_D0_JEJUNUM_SALMONELLA_TYPHIMURIUM_INFECTION_DN	Genes downregulated in comparison of jejunum tissue at day 1 after Salmonella Typhimurium infection with that at day 0.	in vivo	intestinal tissue	microbiology	26738723
GSE22596_D2_VS_D0_JEJUNUM_SALMONELLA_TYPHIMURIUM_INFECTION_UP	Genes upregulated in comparison of jejunum tissue at day 2 after Salmonella Typhimurium infection with that at day 0.	in vivo	intestinal tissue	microbiology	26738723
GSE22596_D2_VS_D0_JEJUNUM_SALMONELLA_TYPHIMURIUM_INFECTION_DN	Genes downregulated in comparison of jejunum tissue at day 2 after Salmonella Typhimurium infection with that at day 0.	in vivo	intestinal tissue	microbiology	26738723
GSE22596_D1_VS_D0_COLON_SALMONELLA_TYPHIMURIUM_INFECTION_UP	Genes upregulated in comparison of colon tissue at day 1 after Salmonella Typhimurium infection with that at day 0.	in vivo	intestinal tissue	microbiology	26738723
GSE22596_D1_VS_D0_COLON_SALMONELLA_TYPHIMURIUM_INFECTION_DN	Genes downregulated in comparison of colon tissue at day 1 after Salmonella Typhimurium infection with that at day 0.	in vivo	intestinal tissue	microbiology	26738723
GSE22596_D2_VS_D0_COLON_SALMONELLA_TYPHIMURIUM_INFECTION_UP	Genes upregulated in comparison of colon tissue at day 2 after Salmonella Typhimurium infection with that at day 0.	in vivo	intestinal tissue	microbiology	26738723
GSE22596_D2_VS_D0_COLON_SALMONELLA_TYPHIMURIUM_INFECTION_DN	Genes downregulated in comparison of colon tissue at day 2 after Salmonella Typhimurium infection with that at day 0.	in vivo	intestinal tissue	microbiology	26738723
GSE22596_D6_VS_D0_COLON_SALMONELLA_TYPHIMURIUM_INFECTION_UP	Genes upregulated in comparison of colon tissue at day 6 after Salmonella Typhimurium infection with that at day 0.	in vivo	intestinal tissue	microbiology	26738723
GSE22596_D6_VS_D0_COLON_SALMONELLA_TYPHIMURIUM_INFECTION_DN	Genes downregulated in comparison of colon tissue at day 6 after Salmonella Typhimurium infection with that at day 0.	in vivo	intestinal tissue	microbiology	26738723
GSE22596_D1_VS_D0_ILEUM_SALMONELLA_TYPHIMURIUM_INFECTION_UP	Genes upregulated in comparison of ileum tissue at day 1 after Salmonella Typhimurium infection with that at day 0.	in vivo	intestinal tissue	microbiology	26738723
GSE22596_D1_VS_D0_ILEUM_SALMONELLA_TYPHIMURIUM_INFECTION_DN	Genes downregulated in comparison of ileum tissue at day 1 after Salmonella Typhimurium infection with that at day 0.	in vivo	intestinal tissue	microbiology	26738723
GSE22596_D2_VS_D0_ILEUM_SALMONELLA_TYPHIMURIUM_INFECTION_UP	Genes upregulated in comparison of ileum tissue at day 2 after Salmonella Typhimurium infection with that at day 0.	in vivo	intestinal tissue	microbiology	26738723
GSE22596_D2_VS_D0_ILEUM_SALMONELLA_TYPHIMURIUM_INFECTION_DN	Genes downregulated in comparison of ileum tissue at day 2 after Salmonella Typhimurium infection with that at day 0.	in vivo	intestinal tissue	microbiology	26738723
GSE22596_D6_VS_D0_ILEUM_SALMONELLA_TYPHIMURIUM_INFECTION_UP	Genes upregulated in comparison of ileum tissue at day 6 after Salmonella Typhimurium infection with that at day 0.	in vivo	intestinal tissue	microbiology	26738723
GSE22596_D6_VS_D0_ILEUM_SALMONELLA_TYPHIMURIUM_INFECTION_DN	Genes downregulated in comparison of ileum tissue at day 6 after Salmonella Typhimurium infection with that at day 0.	in vivo	intestinal tissue	microbiology	26738723
GSE22782_D5_VS_D0_ALVEOLAR_MACROPHAGES_PRRSV_INFECTION_UP	Genes upregulated in comparison of alveolar macrophages 5 days post PRRSV infection (control) withg those at 0 days post infection.	in vivo	blood/PBMCs	microbiology	21850204
GSE22782_D5_VS_D0_ALVEOLAR_MACROPHAGES_PRRSV_INFECTION_DN	Genes downregulated in comparison of alveolar macrophages 5 days post PRRSV infection (control) withg those at 0 days post infection.	in vivo	blood/PBMCs	microbiology	21850204
GSE23503_RESVERATROL-SUPPLEMENTED_VS_UNSUPPLEMENTED_HIGH-FAT_DIET_9MONTHS_PBMC_UP	Genes upregulated in comparison of PBMCs from pigs on a resveratrol-supplemented high-fat diet versus a non-supplemented high-fat diet for 9 months.	in vivo	blood/PBMCs	cardiovascular system	21852083
GSE23503_RESVERATROL-SUPPLEMENTED_VS_UNSUPPLEMENTED_HIGH-FAT_DIET_9MONTHS_PBMC_DN	Genes downregulated in comparison of PBMCs from pigs on a resveratrol-supplemented high-fat diet versus a non-supplemented high-fat diet for 9 months.	in vivo	blood/PBMCs	cardiovascular system	21852083
GSE23596_STREPTOCOCCUS_SUIS-INFECTED_VS_CTRL_SPLEEN_3DPI_UP	Genes upregulated in spleens of Streptococcus suis serotype 2 strain 05ZY infected pigs 3 days post inoculation compared with those of mock-infected (saline solution) pigs.	in vivo	others	microbiology	20937098
GSE23596_STREPTOCOCCUS_SUIS-INFECTED_VS_CTRL_SPLEEN_3DPI_DN	Genes downregulated in spleens of Streptococcus suis serotype 2 strain 05ZY infected pigs 3 days post inoculation compared with those of mock-infected (saline solution) pigs.	in vivo	others	microbiology	20937099
GSE23751_STREPTOCOCCUS_SUIS-INFECTED_VS_UNINFECTED_6HPI_CHOROID_PLEXUS_EPITHELIAL_CELLS_UP	Genes upregulated in comparison of choroid plexus epithelial cells infected with Streptococcus suis for 6 hours (of which the last 4 hours also treated with antibiotics) versus uninfected choroid plexus epithelial cells.	ex vivo	others	microbiology	21683799
GSE23751_STREPTOCOCCUS_SUIS-INFECTED_VS_UNINFECTED_6HPI_CHOROID_PLEXUS_EPITHELIAL_CELLS_DN	Genes downregulated in comparison of choroid plexus epithelial cells infected with Streptococcus suis for 6 hours (of which the last 4 hours also treated with antibiotics) versus uninfected choroid plexus epithelial cells.	ex vivo	others	microbiology	21683799
GSE23751_CAPSULE-DEFICIENT_STREPTOCOCCUS_SUIS-INFECTED_VS_UNINFECTED_6HPI_CHOROID_PLEXUS_EPITHELIAL_CELLS_UP	Genes upregulated in comparison of choroid plexus epithelial cells infected with capsule-deficient Streptococcus suis for 6 hours (of which the last 4 hours also treated with antibiotics) versus uninfected choroid plexus epithelial cells.	ex vivo	others	microbiology	21683799
GSE23751_CAPSULE-DEFICIENT_STREPTOCOCCUS_SUIS-INFECTED_VS_UNINFECTED_6HPI_CHOROID_PLEXUS_EPITHELIAL_CELLS_DN	Genes downregulated in comparison of choroid plexus epithelial cells infected with capsule-deficient Streptococcus suis for 6 hours (of which the last 4 hours also treated with antibiotics) versus uninfected choroid plexus epithelial cells.	ex vivo	others	microbiology	21683799
GSE24239_WASTING-SENSITIVE_VS_WASTING-INSENSITIVE_SKELETAL_MUSCLE_ACUTE_QUADRIPLEGIC_MYOPATHY_MODEL_UP	Genes upregulated in comparison of wasting-affected muscle (m. biceps femoris) of pigs kept in ICU-like wasting-inducing conditions on day 5 versus that of wasting-unaffected skeletal muscle (m. masseter).	in vivo	muscle tissue	muscle development	22010006
GSE24239_WASTING-SENSITIVE_VS_WASTING-INSENSITIVE_SKELETAL_MUSCLE_ACUTE_QUADRIPLEGIC_MYOPATHY_MODEL_DN	Genes downregulated in comparison of wasting-affected muscle (m. biceps femoris) of pigs kept in ICU-like wasting-inducing conditions on day 5 versus that of wasting-unaffected skeletal muscle (m. masseter).	in vivo	muscle tissue	muscle development	22010006
GSE24239_D5_VS_D1_WASTING-INSENSITIVE_SKELETAL_MUSCLE_ACUTE_QUADRIPLEGIC_MYOPATHY_MODEL_UP	Genes upregulated in comparison of wasting-unaffected skeletal muscle (m. masseter) of pigs kept in ICU-like wasting-inducing conditions on day 5 versus that of day 1.	in vivo	muscle tissue	muscle development	22010006
GSE24239_D5_VS_D1_WASTING-INSENSITIVE_SKELETAL_MUSCLE_ACUTE_QUADRIPLEGIC_MYOPATHY_MODEL_DN	Genes downregulated in comparison of wasting-unaffected skeletal muscle (m. masseter) of pigs kept in ICU-like wasting-inducing conditions on day 5 versus that of day 1.	in vivo	muscle tissue	muscle development	22010006
GSE24239_D5_VS_D1_WASTING-SENSITIVE_SKELETAL_MUSCLE_ACUTE_QUADRIPLEGIC_MYOPATHY_MODEL_UP	Genes upregulated in comparison of wasting-affected skeletal muscle (m. biceps femoris) of pigs kept in ICU-like wasting-inducing conditions on day 5 versus that of day 1.	in vivo	muscle tissue	muscle development	22010006
GSE24239_D5_VS_D1_WASTING-SENSITIVE_SKELETAL_MUSCLE_ACUTE_QUADRIPLEGIC_MYOPATHY_MODEL_DN	Genes downregulated in comparison of wasting-affected skeletal muscle (m. biceps femoris) of pigs kept in ICU-like wasting-inducing conditions on day 5 versus that of day 1.	in vivo	muscle tissue	muscle development	22010006
GSE24762_REGENERATED-DERIVED_VS_NATIVE-DERIVED_ENDOTHELIAL_CELLS_UP	Genes upregulated in comparison of primary endothelial cell cultures derived from angioplasty-induced regenerated endothelial cells with native (unregenerated-derived) primary endothelial cell cultures.	ex vivo	muscle tissue	cardiovascular system	22454453
GSE24762_REGENERATED-DERIVED_VS_NATIVE-DERIVED_ENDOTHELIAL_CELLS_DN	Genes downregulated in comparison of primary endothelial cell cultures derived from angioplasty-induced regenerated endothelial cells with native (unregenerated-derived) primary endothelial cell cultures.	ex vivo	muscle tissue	cardiovascular system	22454453
GSE24889_STREPTOCOCCUS_SUIS-INFECTED_VS_CTRL_24HPI_BRAIN_TISSUE_UP	Genes upregulated in comparison of brain tissue of Streptococcus suis infected pigs at 24hpi with that of mock-infected (saline solution) pigs.	in vivo	brain tissue	microbiology	21599948
GSE24889_STREPTOCOCCUS_SUIS-INFECTED_VS_CTRL_24HPI_BRAIN_TISSUE_DN	Genes downregulated in comparison of brain tissue of Streptococcus suis infected pigs at 24hpi with that of mock-infected (saline solution) pigs.	in vivo	brain tissue	microbiology	21599948
GSE24889_STREPTOCOCCUS_SUIS-INFECTED_VS_CTRL_24HPI_PBMC_UP	Genes upregulated in comparison of PBMCs of Streptococcus suis infected pigs at 24hpi with that of mock-infected (saline solution) pigs.	in vivo	blood/PBMCs	microbiology	21599948
GSE24889_STREPTOCOCCUS_SUIS-INFECTED_VS_CTRL_24HPI_PBMC_DN	Genes downregulated in comparison of PBMCs of Streptococcus suis infected pigs at 24hpi with that of mock-infected (saline solution) pigs.	in vivo	blood/PBMCs	microbiology	21599948
GSE26095_PROLIFERATIVE_VS_NON-PROLIFERATIVE_DEEP_WOUND_SKIN_CONES_20WK_UP	Genes upregulated in comparison of deep cones of fibroproliferative (Duroc) with non-proliferative (Yorkshire) deep cutaneous wounds 20 weeks after experimental skin injury.	in vivo	others	skin regeneration	21533106
GSE26095_PROLIFERATIVE_VS_NON-PROLIFERATIVE_DEEP_WOUND_SKIN_CONES_20WK_DN	Genes downregulated in comparison of deep cones of fibroproliferative (Duroc) with non-proliferative (Yorkshire) deep cutaneous wounds 20 weeks after experimental skin injury.	in vivo	others	skin regeneration	21533106
GSE26663_SEDENTARY_VS_EXERCISE-TRAINED_INTERNAL_MAMMARY_ARTERY_ENDOTHELIUM_UP	Genes upregulated in comparison of internal mammary artery endothelial cells of sedentary pigs with those of exercise-trained pigs.	in vivo	vascular tissue	cardiovascular system	21622830
GSE26663_SEDENTARY_VS_EXERCISE-TRAINED_INTERNAL_MAMMARY_ARTERY_ENDOTHELIUM_DN	Genes downregulated in comparison of internal mammary artery endothelial cells of sedentary pigs with those of exercise-trained pigs.	in vivo	vascular tissue	cardiovascular system	21622830
GSE26663_SEDENTARY_VS_EXERCISE-TRAINED_BRACHIAL_ARTERY_ENDOTHELIUM_UP	Genes upregulated in comparison of brachial artery endothelial cells of sedentary pigs with those of exercise-trained pigs.	in vivo	vascular tissue	cardiovascular system	21622830
GSE26663_SEDENTARY_VS_EXERCISE-TRAINED_BRACHIAL_ARTERY_ENDOTHELIUM_DN	Genes downregulated in comparison of brachial artery endothelial cells of sedentary pigs with those of exercise-trained pigs.	in vivo	vascular tissue	cardiovascular system	21622830
GSE27000_HIGH-SHEDDING_VS_LOW-SHEDDING_SALMONELLA_TYPHIMURIUM-INFECTED_2DPI_BLOOD_UP	Genes upregulated in comparison of whole blood collected from pigs shedding high levels of Salmonella typhimurium in faeces with that of pigs shedding low levels.	in vivo	blood/PBMCs	microbiology	22174891
GSE27000_HIGH-SHEDDING_VS_LOW-SHEDDING_SALMONELLA_TYPHIMURIUM-INFECTED_2DPI_BLOOD_DN	Genes downregulated in comparison of whole blood collected from pigs shedding high levels of Salmonella typhimurium in faeces with that of pigs shedding low levels.	in vivo	blood/PBMCs	microbiology	22174891
GSE28003_WT_VS_CTRL_E_COLI_JEJUNUM_4HPI_UP	Genes upregulated in comparison of jejunum of pigs injected with E. coli at 4 hours post injection versus that of pigs injected with a saline solution (control).	in vivo	intestinal tissue	gastroenterology	22815904
GSE28003_WT_VS_CTRL_E_COLI_JEJUNUM_4HPI_DN	Genes downregulated in comparison of jejunum of pigs injected with E. coli at 4 hours post injection versus that of pigs injected with a saline solution (control).	in vivo	intestinal tissue	gastroenterology	22815904
GSE28003_STA-KO_STB-LOW_LT-KO_VS_WT_E_COLI_JEJUNUM_4HPI_UP	Genes upregulated in comparison of jejunum of pigs injected with DestA E. coli (phenotype STa-negative, STb-low and LT-negative) at 4 hours post injection versus that of pigs injected with wild type E. coli.	in vivo	intestinal tissue	gastroenterology	22815904
GSE28003_STA-KO_STB-LOW_LT-KO_VS_WT_E_COLI_JEJUNUM_4HPI_DN	Genes downregulated in comparison of jejunum of pigs injected with DestA E. coli (phenotype STa-negative, STb-low and LT-negative) at 4 hours post injection versus that of pigs injected with wild type E. coli.	in vivo	intestinal tissue	gastroenterology	22815904
GSE28003_STA-KO_STB-KO_LT-KO_VS_WT_E_COLI_JEJUNUM_4HPI_UP	Genes upregulated in comparison of jejunum of pigs injected with DestADestB E. coli (phenotype STb-negative and LT-negative) at 4 hours post injection versus that of pigs injected with wild type E. coli.	in vivo	intestinal tissue	gastroenterology	22815904
GSE28003_STA-KO_STB-KO_LT-KO_VS_WT_E_COLI_JEJUNUM_4HPI_DN	Genes downregulated in comparison of jejunum of pigs injected with DestADestB E. coli (phenotype STb-negative and LT-negative) at 4 hours post injection versus that of pigs injected with wild type E. coli.	in vivo	intestinal tissue	gastroenterology	22815904
GSE30874_RESVERATROL-SUPPLEMENTED_VS_UNSUPPLEMENTED_ATHEROGENIC_DIET_4MONTHS_PBMC_UP	Genes upregulated in comparison of PMBCs of pigs on a resversatrol-supplemented versus unsupplemented atherogenic diet for four months.	in vivo	blood/PBMCs	cardiovascular system	22594392
GSE30874_RESVERATROL-SUPPLEMENTED_VS_UNSUPPLEMENTED_ATHEROGENIC_DIET_4MONTHS_PBMC_DN	Genes downregulated in comparison of PMBCs of pigs on a resversatrol-supplemented versus unsupplemented atherogenic diet for four months.	in vivo	blood/PBMCs	cardiovascular system	22594392
GSE30956_2H_VS_0H_LPS_STIMULATION_BONE-MORROW_DERIVED_MACROPHAGES_UP	Genes upregulated in comparison of bone-morrow derived macrophages 2 hours after LPS-stimulation, with unstimulated macrophages (time 0).	ex vivo	others	microbiology	22393154
GSE30956_2H_VS_0H_LPS_STIMULATION_BONE-MORROW_DERIVED_MACROPHAGES_DN	Genes downregulated in comparison of bone-morrow derived macrophages 2 hours after LPS-stimulation, with unstimulated macrophages (time 0).	ex vivo	others	microbiology	22393154
GSE30956_7H_VS_0H_LPS_STIMULATION_BONE-MORROW_DERIVED_MACROPHAGES_UP	Genes upregulated in comparison of bone-morrow derived macrophages 7 hours after LPS-stimulation, with unstimulated macrophages (time 0).	ex vivo	others	microbiology	22393154
GSE30956_7H_VS_0H_LPS_STIMULATION_BONE-MORROW_DERIVED_MACROPHAGES_DN	Genes downregulated in comparison of bone-morrow derived macrophages 7 hours after LPS-stimulation, with unstimulated macrophages (time 0).	ex vivo	others	microbiology	22393154
GSE30956_24H_VS_0H_LPS_STIMULATION_BONE-MORROW_DERIVED_MACROPHAGES_UP	Genes upregulated in comparison of bone-morrow derived macrophages 24 hours after LPS-stimulation, with unstimulated macrophages (time 0).	ex vivo	others	microbiology	22393154
GSE30956_24H_VS_0H_LPS_STIMULATION_BONE-MORROW_DERIVED_MACROPHAGES_DN	Genes downregulated in comparison of bone-morrow derived macrophages 24 hours after LPS-stimulation, with unstimulated macrophages (time 0).	ex vivo	others	microbiology	22393154
GSE31191_LOW_VS_ADEQUATE_PROTEIN_DIET_FETAL_LIVER_TISSUE_UP	Genes upregulated in liver tissue of fetuses (94 days post conception) of sows fed with a low protein diet versus those of sows on an adequate protein diet.	in vivo	liver tissue	gastroenterology	22424151
GSE31191_LOW_VS_ADEQUATE_PROTEIN_DIET_FETAL_LIVER_TISSUE_DN	Genes downregulated in liver tissue of fetuses (94 days post conception) of sows fed with a low protein diet versus those of sows on an adequate protein diet.	in vivo	liver tissue	gastroenterology	22424151
GSE31191_LOW_VS_ADEQUATE_PROTEIN_DIET_YOUNG_LIVER_TISSUE_UP	Genes upregulated in liver tissue of young piglets (day 28 post partum) of sows that were fed with a low protein diet throughout pregnancy versus those of sows that were on an adequat protein diet.	in vivo	liver tissue	gastroenterology	22424151
GSE31191_LOW_VS_ADEQUATE_PROTEIN_DIET_YOUNG_LIVER_TISSUE_DN	Genes downregulated in liver tissue of young piglets (day 28 post partum) of sows that were fed with a low protein diet throughout pregnancy versus those of sows that were on an adequat protein diet.	in vivo	liver tissue	gastroenterology	22424151
GSE32956_63DPC_VS_91DPC_FETAL_MAMMARY_GLAND_UP	Genes upregulated in comparison of fetal mammary buds at day 63 post conception with those at 91 days post conception.	in vivo	mammary tissue	reproductive biology or embryology	22537077
GSE32956_63DPC_VS_91DPC_FETAL_MAMMARY_GLAND_DN	Genes downregulated in comparison of fetal mammary buds at day 63 post conception with those at 91 days post conception.	in vivo	mammary tissue	reproductive biology or embryology	22537077
GSE33037_ENDOTOXIN-TREATED_VS_UNTREATED_SKELETAL_MUSCLE_ACUTE_QUADRIPLEGIC_MYOPATHY_MODEL_UP	Genes upregulated in comparison of skeletal muscle (m. biceps femoris) of endoxemia-treated (mimicking sepsis) pigs with that of untreated pigs kept in ICU-like wasting-inducing conditions.	in vivo	muscle tissue	muscle development	22851759
GSE33037_ENDOTOXIN-TREATED_VS_UNTREATED_SKELETAL_MUSCLE_ACUTE_QUADRIPLEGIC_MYOPATHY_MODEL_DN	Genes downregulated in comparison of skeletal muscle (m. biceps femoris) of endoxemia-treated (mimicking sepsis) pigs with that of untreated pigs kept in ICU-like wasting-inducing conditions.	in vivo	muscle tissue	muscle development	22851759
GSE33246_HIGH_DOSE_VS_UNTREATED_DON-TREATED_APICAL_IPEC-J2_UP	Genes upregulated in comparison of polarized IPEC-J2 cells challenged from the apical side with a high dose (100ng/ml) of deoxynivalenol versus untreated polarized IPEC-J2 cells.	in vitro	others	toxicology	22506013
GSE33246_HIGH_DOSE_VS_UNTREATED_DON-TREATED_APICAL_IPEC-J2_DN	Genes downregulated in comparison of polarized IPEC-J2 cells challenged from the apical side with a high dose (100ng/ml) of deoxynivalenol versus untreated polarized IPEC-J2 cells.	in vitro	others	toxicology	22506013
GSE33246_LOW_DOSE_VS_UNTREATED_DON-TREATED_BASOLATERAL_IPEC-J2_UP	Genes upregulated in comparison of polarized IPEC-J2 cells challenged from the apical side with a low dose (100ng/ml) of deoxynivalenol versus untreated polarized IPEC-J2 cells.	in vitro	others	toxicology	22506013
GSE33246_LOW_DOSE_VS_UNTREATED_DON-TREATED_BASOLATERAL_IPEC-J2_DN	Genes downregulated in comparison of polarized IPEC-J2 cells challenged from the apical side with a low dose (100ng/ml) of deoxynivalenol versus untreated polarized IPEC-J2 cells.	in vitro	others	toxicology	22506013
GSE33246_HIGH_DOSE_VS_UNTREATED_DON-TREATED_BASOLATERAL_IPEC-J2_UP	Genes upregulated in comparison of polarized IPEC-J2 cells challenged from the basolateral side with a high dose (100ng/ml) of deoxynivalenol versus untreated polarized IPEC-J2 cells.	in vitro	others	toxicology	22506013
GSE33246_HIGH_DOSE_VS_UNTREATED_DON-TREATED_BASOLATERAL_IPEC-J2_DN	Genes downregulated in comparison of polarized IPEC-J2 cells challenged from the basolateral side with a high dose (100ng/ml) of deoxynivalenol versus untreated polarized IPEC-J2 cells.	in vitro	others	toxicology	22506013
GSE34569_INFARCT_REGION_6D_VS_CTRL_MYOCARDIAL_INFARCTION_UP	Genes upregulated in comparison of myocard core infarct (middle of the scar of left ventricle) 6 day post experimentally induced myocardial infarction with healthy heart myocardium.	in vivo	heart tissue	cardiovascular system	23372767
GSE34569_INFARCT_REGION_6D_VS_CTRL_MYOCARDIAL_INFARCTION_DN	Genes downregulated in comparison of myocard core infarct (middle of the scar of left ventricle) 6 day post experimentally induced myocardial infarction with healthy heart myocardium.	in vivo	heart tissue	cardiovascular system	23372767
GSE34569_INFARCT_REGION_30D_VS_CTRL_MYOCARDIAL_INFARCTION_UP	Genes upregulated in comparison of myocard core infarct (middle of the scar of left ventricle) 30 day post experimentally induced myocardial infarction with healthy heart myocardium.	in vivo	heart tissue	cardiovascular system	23372767
GSE34569_INFARCT_REGION_30D_VS_CTRL_MYOCARDIAL_INFARCTION_DN	Genes downregulated in comparison of myocard core infarct (middle of the scar of left ventricle) 30 day post experimentally induced myocardial infarction with healthy heart myocardium.	in vivo	heart tissue	cardiovascular system	23372767
GSE34569_NON-INFARCTED_REGION_30D_VS_CTRL_MYOCARDIAL_INFARCTION_UP	Genes upregulated in comparison of the non-infarcted region of infarcted hearts (myocardium of the interventricular septum) 30 day post experimentally induced myocardial infarction with healthy heart myocardium.	in vivo	heart tissue	cardiovascular system	23372767
GSE34569_NON-INFARCTED_REGION_30D_VS_CTRL_MYOCARDIAL_INFARCTION_DN	Genes downregulated in comparison of the non-infarcted region of infarcted hearts (myocardium of the interventricular septum) 30 day post experimentally induced myocardial infarction with healthy heart myocardium.	in vivo	heart tissue	cardiovascular system	23372767
GSE34569_INFARCT_REGION_45D_VS_CTRL_MYOCARDIAL_INFARCTION_UP	Genes upregulated in comparison of myocard core infarct (middle of the scar of left ventricle) 45 day post experimentally induced myocardial infarction with healthy heart myocardium.	in vivo	heart tissue	cardiovascular system	23372767
GSE34569_INFARCT_REGION_45D_VS_CTRL_MYOCARDIAL_INFARCTION_DN	Genes downregulated in comparison of myocard core infarct (middle of the scar of left ventricle) 45 day post experimentally induced myocardial infarction with healthy heart myocardium.	in vivo	heart tissue	cardiovascular system	23372767
GSE36306_ISCOM-ADJUVANT_VS_CTRL_24H_MUSCLE_TISSUE_UP	Genes upregulated in comparison of ISCOM-adjuvant injected versus saline-injected (CTRL) muscle tissue (m. biceps femoris; injection site) 24 hours post injection.	in vivo	muscle tissue	microbiology	22426325
GSE36306_ISCOM-ADJUVANT_VS_CTRL_24H_MUSCLE_TISSUE_DN	Genes downregulated in comparison of ISCOM-adjuvant injected versus saline-injected (CTRL) muscle tissue (m. biceps femoris; injection site) 24 hours post injection.	in vivo	muscle tissue	microbiology	22426325
GSE36306_ISCOM-ADJUVANT_VS_CTRL_24H_LYMPH_NODE_UP	Genes upregulated in comparison of draining lymph nodes (interior iliac) 24 hours after intramuscular ISCOM-adjuvant injection versus those 24 hours after intramuscular saline-injection (CTRL).	in vivo	lymph node	microbiology	22426325
GSE36306_ISCOM-ADJUVANT_VS_CTRL_24H_LYMPH_NODE_DN	Genes downregulated in comparison of draining lymph nodes (interior iliac) 24 hours after intramuscular ISCOM-adjuvant injection versus those 24 hours after intramuscular saline-injection (CTRL).	in vivo	lymph node	microbiology	22426325
GSE37166_CORTICOSTEROID-TREATED_VS_UNTREATED_SKELETAL_MUSCLE_ACUTE_QUADRIPLEGIC_MYOPATHY_MODEL_UP	Genes upregulated in comparison of skeletal muscle (m. biceps femoris) of corticosteroid-treated (hydrocortisone) pigs kept in ICU-like wasting-inducing conditions with that of untreated pigs.	in vivo	muscle tissue	muscle development	23429211
GSE37166_CORTICOSTEROID-TREATED_VS_UNTREATED_SKELETAL_MUSCLE_ACUTE_QUADRIPLEGIC_MYOPATHY_MODEL_DN	Genes downregulated in comparison of skeletal muscle (m. biceps femoris) of corticosteroid-treated (hydrocortisone) pigs kept in ICU-like wasting-inducing conditions with that of untreated pigs.	in vivo	muscle tissue	muscle development	23429211
GSE37922_EXERCISE_VS_SEDENTARY_MYOCARDIAL_TISSUE_UP	Genes upregulated in comparison of myocardial tissue (left ventricle) from exercise-trained pigs with that of sedentary pigs.	in vivo	heart tissue	cardiovascular system	25451387
GSE37922_EXERCISE_VS_SEDENTARY_MYOCARDIAL_TISSUE_DN	Genes downregulated in comparison of myocardial tissue (left ventricle) from exercise-trained pigs with that of sedentary pigs.	in vivo	heart tissue	cardiovascular system	25451387
GSE41636_LEAN_VS_OBESE_CORONARY_ARTERY_UP	Genes upregulated in comparison of left anterior descending coronary artery of lean Ossabaw pigs with that of obese Ossabaw pigs.	in vivo	vascular tissue	cardiovascular system	23592636
GSE41636_LEAN_VS_OBESE_CORONARY_ARTERY_DN	Genes downregulated in comparison of left anterior descending coronary artery of lean Ossabaw pigs with that of obese Ossabaw pigs.	in vivo	vascular tissue	cardiovascular system	23592636
GSE41636_LEAN_VS_OBESE_THORACIC_AORTA_UP	Genes upregulated in comparison of descending thoracic aorta of lean Ossabaw pigs with that of obese Ossabaw pigs.	in vivo	vascular tissue	cardiovascular system	23592636
GSE41636_LEAN_VS_OBESE_THORACIC_AORTA_DN	Genes downregulated in comparison of descending thoracic aorta of lean Ossabaw pigs with that of obese Ossabaw pigs.	in vivo	vascular tissue	cardiovascular system	23592636
GSE43072_MITRAL_INSUFFICIENCY_VS_NORMAL_ATRIAL_MYOCARDIAL_TISSUE_UP	Genes upregulated in comparison of remodeled atrial myocardial tissue due to surgically induced mitral regurgitation with normal atrial myocardial tissue.	in vivo	heart tissue	cardiovascular system	25500755
GSE43072_MITRAL_INSUFFICIENCY_VS_NORMAL_ATRIAL_MYOCARDIAL_TISSUE_DN	Genes downregulated in comparison of remodeled atrial myocardial tissue due to surgically induced mitral regurgitation with normal atrial myocardial tissue.	in vivo	heart tissue	cardiovascular system	25500755
GSE44326_HIGH_VS_LOW_PROTEIN_DIET_MUSCLE_TISSUE_UP	Genes upregulated in comparison of muscle tissue (m. semimembranosus) of pigs fed with a high-protein diet, versus that of pigs fed with a low-protein diet.	in vivo	muscle tissue	production parameters	23829541
GSE44326_HIGH_VS_LOW_PROTEIN_DIET_MUSCLE_TISSUE_DN	Genes downregulated in comparison of muscle tissue (m. semimembranosus) of pigs fed with a high-protein diet, versus that of pigs fed with a low-protein diet.	in vivo	muscle tissue	production parameters	23829541
GSE47710_ELECTROSURGICAL_INCISION_VS_NON-INCISED_SUBCUTANEOUS_ADIPOSE_TISSUE_UP	Genes upregulated in comparison of subcutaneous tissue collected 3 days after electrosurgical incision with non-incised control subcutaneous tissue.	in vivo	adipose tissue	surgery	24058457
GSE47710_ELECTROSURGICAL_INCISION_VS_NON-INCISED_SUBCUTANEOUS_ADIPOSE_TISSUE_DN	Genes downregulated in comparison of subcutaneous tissue collected 3 days after electrosurgical incision with non-incised control subcutaneous tissue.	in vivo	adipose tissue	surgery	24058457
GSE47814_RIGHT_VENTRICULAR_FAILURE_VS_NORMAL_MYOCARDIAL_TISSUE_UP	Genes upregulated in comparison of right ventricular myocardial tissue of pigs 2 hours after surgically-induced right ventricular failure due to pulmonary artery binding with those of healthy pigs.	in vivo	heart tissue	cardiovascular system	24396048
GSE47814_RIGHT_VENTRICULAR_FAILURE_VS_NORMAL_MYOCARDIAL_TISSUE_DN	Genes downregulated in comparison of right ventricular myocardial tissue of pigs 2 hours after surgically-induced right ventricular failure due to pulmonary artery binding with those of healthy pigs.	in vivo	heart tissue	cardiovascular system	24396048
GSE47814_MODIFIED_GLENN_SHUNT-TREATED_VS_UNTREATED_RIGHT_VENTRICULAR_FAILURE_UP	Genes upregulated in comparison of right ventricular myocardial tissue of pigs with surgically-induced right ventricular failure due to pulmonary artery binding for two hours treated for one additional hour with a modified Glenn shunt (superior vena cava to pulmonary artery), versus with that of pigs with surgically-induced right ventricular failure due to pulmonary artery binding for two hours b…	in vivo	heart tissue	cardiovascular system	24396048
GSE47814_MODIFIED_GLENN_SHUNT-TREATED_VS_UNTREATED_RIGHT_VENTRICULAR_FAILURE_DN	Genes downregulated in comparison of right ventricular myocardial tissue of pigs with surgically-induced right ventricular failure due to pulmonary artery binding for two hours treated for one additional hour with a modified Glenn shunt (superior vena cava to pulmonary artery), versus with that of pigs with surgically-induced right ventricular failure due to pulmonary artery binding for two hours…	in vivo	heart tissue	cardiovascular system	24396048
GSE48125_ANTIBIOTIC-TREATED_VS_CTRL_DUODENUM_5D_POST_PREMATURE_C-SECTION_UP	Genes upregulated in comparison of proximal small intestine of antibiotic-treated preterm piglets 5 days after caesarian section with that of saline solution-treated (control) preterm piglets.	in vivo	intestinal tissue	gastroenterology	24157972
GSE48125_ANTIBIOTIC-TREATED_VS_CTRL_DUODENUM_5D_POST_PREMATURE_C-SECTION_DN	Genes downregulated in comparison of proximal small intestine of antibiotic-treated preterm piglets 5 days after caesarian section with that of saline solution-treated (control) preterm piglets.	in vivo	intestinal tissue	gastroenterology	24157972
GSE48125_ANTIBIOTIC-TREATED_VS_CTRL_ILEUM_5D_POST_PREMATURE_BIRTH_UP	Genes upregulated in comparison of distal small intestine of antibiotic-treated preterm piglets 5 days after caesarian section with that of saline solution-treated (control) preterm piglets.	in vivo	intestinal tissue	gastroenterology	24157972
GSE48125_ANTIBIOTIC-TREATED_VS_CTRL_ILEUM_5D_POST_PREMATURE_BIRTH_DN	Genes downregulated in comparison of distal small intestine of antibiotic-treated preterm piglets 5 days after caesarian section with that of saline solution-treated (control) preterm piglets.	in vivo	intestinal tissue	gastroenterology	24157972
GSE48839_P2_VS_P0_AORTIC_VALVE_INTERSTITIAL_CELLS_UP	Genes upregulated in comparison of aortic valve interstitial cells at passage 2 (cultured on polysterene) with those at passage 0 (freshly isolated) .	ex vivo	heart tissue	cardiovascular system	24218588 // 25008089
GSE48839_P2_VS_P0_AORTIC_VALVE_INTERSTITIAL_CELLS_DN	Genes downregulated in comparison of aortic valve interstitial cells at passage 2 (cultured on polysterene) with those at passage 0 (freshly isolated) .	ex vivo	heart tissue	cardiovascular system	24218588 // 25008089
GSE48839_TGF1BETA-TREATED_VS_UNTREATED_24H_AORTIC_VALVE_INTERSTITIAL_CELLS_UP	Genes upregulated in comparison of ex vivo cultured aortic valve interstitial cells treated with TGF-1beta (5ng/ml) for 24 hours versus those without treatment.	ex vivo	heart tissue	cardiovascular system	24218588 // 25008089
GSE48839_TGF1BETA-TREATED_VS_UNTREATED_24H_AORTIC_VALVE_INTERSTITIAL_CELLS_DN	Genes downregulated in comparison of ex vivo cultured aortic valve interstitial cells treated with TGF-1beta (5ng/ml) for 24 hours versus those without treatment.	ex vivo	heart tissue	cardiovascular system	24218588 // 25008089
GSE49290_LOW_STRESS_VS_HIGH_STRESS_LIVER_TISSUE_UP	Genes upregulated in comparison of liver tissue of pigs with a high stress level versus that of pigs with a low stress level.	in vivo	liver tissue	psychosocial behavior	24534173
GSE49290_LOW_STRESS_VS_HIGH_STRESS_LIVER_TISSUE_DN	Genes downregulated in comparison of liver tissue of pigs with a high stress level versus that of pigs with a low stress level.	in vivo	liver tissue	psychosocial behavior	24534173
GSE53997_JUVENILE_VS_ADULT_FAMILIAL_HYPERCHOLESTEROLEMIA_AORTIC_VALVE_INTERSTITIAL_CELLS_UP	Genes upregulated in comparison of aortic valve interstitial cells of juvenile (3 months) versus adult (2.5 years) Rapacz familial hypercholesterolemia pigs.	in vivo	heart tissue	cardiovascular system	25229013
GSE53997_JUVENILE_VS_ADULT_FAMILIAL_HYPERCHOLESTEROLEMIA_AORTIC_VALVE_INTERSTITIAL_CELLS_DN	Genes downregulated in comparison of aortic valve interstitial cells of juvenile (3 months) versus adult (2.5 years) Rapacz familial hypercholesterolemia pigs.	in vivo	heart tissue	cardiovascular system	25229013
GSE64246_INACTIVATED_E_COLI-TREATED_3H_VS_UNTREATED_MAMMARY_EPITHELIAL_CELLS_UP	Genes upregulated in comparison of primary mammary epithelial cells challenged for 3 hours with heat-inactivated Escherichia coli versus those of untreated cells.	ex vivo	mammary tissue	microbiology	25948480
GSE64246_INACTIVATED_E_COLI-TREATED_3H_VS_UNTREATED_MAMMARY_EPITHELIAL_CELLS_DN	Genes downregulated in comparison of primary mammary epithelial cells challenged for 3 hours with heat-inactivated Escherichia coli versus those of untreated cells.	ex vivo	mammary tissue	microbiology	25948480
GSE64246_INACTIVATED_E_COLI-TREATED_24H_VS_UNTREATED_MAMMARY_EPITHELIAL_CELLS_UP	Genes upregulated in comparison of primary mammary epithelial cells challenged for 24 hours with heat-inactivated Escherichia coli versus those of untreated cells.	ex vivo	mammary tissue	microbiology	25948480
GSE64246_INACTIVATED_E_COLI-TREATED_24H_VS_UNTREATED_MAMMARY_EPITHELIAL_CELLS_DN	Genes downregulated in comparison of primary mammary epithelial cells challenged for 24 hours with heat-inactivated Escherichia coli versus those of untreated cells.	ex vivo	mammary tissue	microbiology	25948480
GSE64246_INACTIVATED_S_AUREUS-TREATED_3H_VS_UNTREATED_MAMMARY_EPITHELIAL_CELLS_UP	Genes upregulated in comparison of primary mammary epithelial cells challenged for 3 hours with heat-inactivated Staphylococcus aureus versus those of untreated cells.	ex vivo	mammary tissue	microbiology	25948480
GSE64246_INACTIVATED_S_AUREUS-TREATED_3H_VS_UNTREATED_MAMMARY_EPITHELIAL_CELLS_DN	Genes downregulated in comparison of primary mammary epithelial cells challenged for 3 hours with heat-inactivated Staphylococcus aureus versus those of untreated cells.	ex vivo	mammary tissue	microbiology	25948480
GSE64246_INACTIVATED_S_AUREUS-TREATED_24H_VS_UNTREATED_MAMMARY_EPITHELIAL_CELLS_UP	Genes upregulated in comparison of primary mammary epithelial cells challenged for 24 hours with heat-inactivated Staphylococcus aureus versus those of untreated cells.	ex vivo	mammary tissue	microbiology	25948480
GSE64246_INACTIVATED_S_AUREUS-TREATED_24H_VS_UNTREATED_MAMMARY_EPITHELIAL_CELLS_DN	Genes downregulated in comparison of primary mammary epithelial cells challenged for 24 hours with heat-inactivated Staphylococcus aureus versus those of untreated cells.	ex vivo	mammary tissue	microbiology	25948480
GSE65008_SUCKLING_VS_WEANED_28DPN_ILEAL_MUCOSA_UP	Genes upregulated in comparison of ileal mucosa of suckling piglets at day 28 post natum versus that of weaned piglets (time of weaning: day 21) at day 28 post natum.	in vivo	intestinal tissue	gastroenterology	26697021
GSE65008_SUCKLING_VS_WEANED_28DPN_ILEAL_MUCOSA_DN	Genes downregulated in comparison of ileal mucosa of suckling piglets at day 28 post natum versus that of weaned piglets (time of weaning: day 21) at day 28 post natum.	in vivo	intestinal tissue	gastroenterology	26697021
GSE65008_SUCKLING_VS_WEANED_35DPN_ILEAL_MUCOSA_UP	Genes upregulated in comparison of ileal mucosa of suckling piglets at day 28 post natum versus that of weaned piglets (time of weaning: day 21) at day 35 post natum.	in vivo	intestinal tissue	gastroenterology	26697021
GSE65008_SUCKLING_VS_WEANED_35DPN_ILEAL_MUCOSA_DN	Genes downregulated in comparison of ileal mucosa of suckling piglets at day 28 post natum versus that of weaned piglets (time of weaning: day 21) at day 35 post natum.	in vivo	intestinal tissue	gastroenterology	26697021
GSE66317_LOW_LACTOFERRIN-SUPPLEMENTED_VS_STANDARD_DIET_JUVENILE_HIPPOCAMPUS_UP	Genes upregulated in comparison of hippocampus tissue of piglets (39 days post natum) on a lactoferrin-supplemented (0.6g/L) milk diet with that of piglets on a standard milk diet.	in vivo	brain tissue	neurodevelopment and cognition	25146846
GSE66317_LOW_LACTOFERRIN-SUPPLEMENTED_VS_STANDARD_DIET_JUVENILE_HIPPOCAMPUS_DN	Genes downregulated in comparison of hippocampus tissue of piglets (39 days post natum) on a lactoferrin-supplemented (0.6g/L) milk diet with that of piglets on a standard milk diet.	in vivo	brain tissue	neurodevelopment and cognition	25146846
GSE72025_SSEA1-NEG_VS_SSEA1-POS_FETAL_FIBROBLASTS_UP	Genes upregulated in comparison of SSEA1-negative fetal fibroblasts with SSEA1-positive fetal fibroblasts. (SSEA1 gene aliases include FUT4 and CD15)	ex vivo	others	stem cell science	28426281
GSE72025_SSEA1-NEG_VS_SSEA1-POS_FETAL_FIBROBLASTS_DN	Genes downregulated in comparison of SSEA1-negative fetal fibroblasts with SSEA1-positive fetal fibroblasts. (SSEA1 gene aliases include FUT4 and CD15)	ex vivo	others	stem cell science	28426281
GSE73088_LETHAL_DOSE_MUSTARD_GAS_VS_CTRL_LUNG_TISSUE_UP	Genes upregulated in comparison of lung tissue of pigs challenged with a lethal dose of mustard gas versus that of unchallenged pigs.	in vivo	airway tissue	toxicology	27617619
GSE73088_LETHAL_DOSE_MUSTARD_GAS_VS_CTRL_LUNG_TISSUE_DN	Genes downregulated in comparison of lung tissue of pigs challenged with a lethal dose of mustard gas versus that of unchallenged pigs.	in vivo	airway tissue	toxicology	27617619
